# Supplementary material for: Analysing human neural stem cell ontogeny by consecutive isolation of Notch active neural progenitors
Source: Nat Commun. 2015 Mar 23;6:6500. doi: 10.1038/ncomms7500 (PMC4383005; doi:10.1038/ncomms7500)
Supplement: Supplementary Data 1 — Global gene expression arrays for HES5+ and HES5- populations during NSC progression. Gene expression intensities for ES cells as well as HES5+ and HES5- cells during 220 days of propagation in vitro. Normalized and collapsed log2 transformed probe level intensities are shown. [file ncomms7500-s2.xlsx]

## Sheet: Supplementary_Table1
Supplementary Data 1. Global gene expression arrays for HES5+ and HES5- populations during NSC progression.
geneSymbol	ES_0	NE_day12_HES5+	NE_day12_HES5-	ERG_day14_HES5+	ERG_day14_HES5-	MRG_day35_HES5+	MRG_day35_HES5-	LRG_day80_HES5+	LRG_day80_HES5-	LNP_day220_HES5+	LNP_day220_HES5-
41892	5.05057	5.0263	4.6748	5.3338	5.46515	4.63672	4.20649	4.9169	4.91614	4.8573	5.16052
41893	5.10241	5.80201	5.5643	5.95556	6.28924	5.50693	5.54033	6.84173	6.5459	6.93819	6.6745
41700	3.6556	3.7895	3.80398	3.46229	3.40212	4.57165	4.34001	4.00347	3.83157	4.62104	4.48735
41884	7.81567	7.48572	7.08032	7.4915	7.49468	7.79374	7.75102	8.18947	8.12538	8.11618	8.00905
41885	2.46221	2.36399	3.10905	2.52536	2.26303	3.23468	3.10379	3.18227	2.93287	2.96061	3.28186
41702	2.03562	1.77821	2.88362	2.72683	3.95791	3.03738	2.74846	1.77821	1.77821	1.59455	1.67807
41703	4.64871	5.43295	5.53321	5.84434	5.93954	5.98217	5.67018	5.34119	5.44872	5.00057	5.38815
41704	4.16054	5.1735	5.50418	5.1482	5.16576	5.71143	5.529	5.36636	5.32488	5.2648	5.51926
41888	2.57396	2.9881	3.65803	3.26333	3.29445	3.65817	3.72049	3.15778	3.10509	2.8924	2.9328
41889	6.02854	5.64112	5.62665	6.05315	6.21062	6.1997	6.04417	7.67707	7.4378	7.79484	7.86724
41890	4.24153	4.99375	5.13637	4.88702	4.74702	4.09591	3.98049	5.65271	5.41465	5.2998	5.21331
41707	2.10523	2.75793	3.37499	2.53313	2.43838	3.73203	3.50776	3.50832	3.14467	3.58759	3.5205
41891	4.6554	5.09099	4.92042	4.78807	4.5803	4.7386	4.67699	5.73122	5.43227	5.70589	5.49714
A2M	1.53107	1.07724	1.55582	1.36737	2.38957	3.18903	3.13586	4.76924	6.49889	7.12887	6.55305
AACS	3.72555	3.37428	3.35906	3.31903	3.06142	2.84221	3.17814	2.89828	2.90155	2.89081	2.70357
AADAT	3.48543	4.15299	4.10266	4.30086	4.89142	4.51854	3.54473	4.20711	4.22419	3.94111	4.79286
AARS	7.10697	6.26462	6.08697	6.30063	6.58787	5.47515	5.51917	5.50072	5.50423	5.43699	5.24809
AASDH	4.1103	4.70452	3.98908	4.40419	4.12149	3.4596	3.80351	4.04668	3.74983	3.55211	3.61746
AASS	7.57131	4.51203	3.92197	4.47506	4.48357	4.49604	4.1997	4.1415	3.62043	3.77709	3.69593
AATF	5.59276	4.75382	4.79129	5.14975	5.59574	4.46728	4.09085	4.77083	4.72356	5.01436	5.11353
AATK	3.98185	5.0268	5.11228	4.52982	4.24945	4.86245	5.06953	4.39985	4.74685	4.0009	3.66562
ABAT	2.33529	2.61739	2.87527	2.75766	2.26042	4.92032	4.65635	4.91203	4.76251	4.99401	4.6229
ABCA3	2.02834	3.18634	3.499	2.98624	2.95865	3.90845	3.76782	4.31529	3.75286	4.62756	4.15935
ABCA5	1.79533	3.07351	3.25626	2.4247	1.94685	2.34692	2.22617	2.28515	2.26794	1.28158	1.4802
ABCA7	2.90274	2.62231	3.30779	2.31278	2.10185	3.11017	3.13508	2.01922	2.09085	1.80761	1.69451
ABCB10	5.64962	5.8535	5.95187	6.02303	6.13545	5.15664	4.7126	5.67327	5.71067	5.77189	5.77189
ABCB7	6.70196	6.80607	6.5691	6.59455	6.56438	5.2817	5.54936	5.34554	5.30816	5.37921	5.46336
ABCC1	3.94902	3.9425	3.96984	3.94573	4.12522	3.92383	3.89878	3.07548	3.11414	2.54834	2.71593
ABCC10	3.09761	3.71918	4.12763	3.17632	3.20006	4.2032	4.06867	3.32193	3.23879	3.17792	3.06178
ABCD3	3.34032	3.37515	2.98707	3.71194	3.98909	3.45335	3.34624	4.94857	4.4836	4.61942	4.61415
ABCE1	5.62	4.15852	3.92623	4.69941	5.55797	3.9838	3.40471	4.29564	3.96057	4.24468	4.34323
ABCF1	6.65179	6.19849	6.06528	6.04863	5.7909	5.5935	5.66001	5.97497	5.72198	6.31008	6.12564
ABCG1	1.5895	1.53469	1.76362	1.62995	1.50914	5.17508	5.02229	3.05838	3.35164	2.16469	2.06947
ABHD13	3.32339	3.73075	3.88212	3.95468	4.19585	3.53515	3.19238	3.74445	3.43552	3.61686	3.45055
ABHD15	1.5618	1.61694	1.35724	1.79556	1.43287	2.05967	2.1795	2.97325	2.70347	3.56571	3.39153
ABHD2	1.92619	2.14265	2.20048	2.1931	2.16143	2.45232	2.49039	2.82633	2.64916	3.10213	3.18337
ABHD3	4.10981	3.9113	3.69704	4.21716	3.80486	3.15477	2.65611	5.0569	4.22532	5.12543	5.06852
ABHD6	1.61228	3.10598	3.2357	2.62605	2.25678	2.7918	3.02994	1.90838	1.67415	1.63316	1.65083
ABHD8	2.73678	2.67739	2.66689	2.6555	2.55058	3.31516	3.75973	2.60423	2.96432	2.91095	2.84065
ABI1	4.35958	3.60138	3.69222	3.9952	4.09898	4.04048	4.00458	4.64664	4.58038	4.89275	4.82851
ABLIM1	3.62608	3.6255	3.07523	3.60672	4.62225	4.31491	4.79349	3.39706	3.15228	3.19102	3.16262
ABR	4.36969	5.35858	5.72158	5.40246	5.24217	5.88402	5.75829	5.23566	5.03509	4.9125	4.82947
ABT1	3.86435	3.60503	3.48813	3.58829	3.61406	3.3555	3.47619	3.06021	2.94529	3.1686	2.85207
ABTB2	2.17728	1.62657	1.74739	1.92957	2.01741	2.4422	2.79874	3.83519	4.10524	2.76592	2.71019
ACAA1	4.52471	3.79138	3.80829	3.82196	3.58258	4.37795	4.74634	4.73594	4.77245	5.04061	4.60521
ACAA2	7.1641	5.75061	5.77426	5.95536	6.22709	6.20203	6.08236	6.17871	6.17692	6.51979	6.19574
ACAD11	2.37467	3.97826	3.17797	3.06886	3.50158	2.86443	2.87262	2.649	2.65122	2.46409	2.30686
ACAT2	8.01102	7.17505	6.92753	8.36902	8.47035	7.71864	7.99825	8.43309	8.34886	8.3981	8.35568
ACBD5	3.93914	3.71664	4.09812	3.99665	4.63626	4.39412	3.90809	5.21295	4.88285	5.12411	5.4302
ACCN2	1.85209	2.92059	3.4638	2.85414	2.70232	2.45071	2.36306	2.79843	2.6963	2.69678	2.67394
ACIN1	5.08217	4.74859	4.67653	4.8069	4.58995	5.208	5.12629	4.35964	4.50385	4.22548	4.00436
ACN9	5.86295	6.03782	5.65249	6.07916	6.91265	5.71946	5.38681	5.21607	5.10308	5.36667	5.73064
ACO1	5.53039	4.83756	4.6968	4.84451	5.24612	5.54256	5.18638	5.44893	5.33723	5.55294	5.88408
ACOT1	4.40054	2.59455	2.45681	3.58976	3.59574	3.17153	2.7761	2.3978	2.11437	4.98277	3.66448
ACOT13	6.69738	6.0955	6.10119	5.99977	6.2034	5.4663	4.88947	5.13586	4.86394	5.08066	4.86295
ACOT9	4.95811	3.95815	3.70404	4.2845	4.60602	3.69354	3.98881	4.11319	4.36052	4.27221	4.14267
ACOX1	3.6253	3.12153	3.11367	2.82163	2.9497	4.01427	3.99581	4.55674	4.1872	4.50295	4.37451
ACOX2	3.34483	3.81558	2.9241	3.55213	3.03034	3.72574	3.52105	3.77505	3.55213	5.17991	4.47054
ACOX3	2.81762	3.83794	4.05137	3.90497	4.23266	4.37851	4.3978	4.76765	4.28318	4.68482	4.63459
ACPL2	4.43843	4.64912	4.6839	4.76891	4.30875	5.04415	5.21682	6.35629	6.04497	6.24486	5.91288
ACSF2	3.23726	4.7021	4.65764	4.04701	4.35473	4.57833	3.73552	3.57894	3.96717	3.78031	3.91934
ACSL1	2.49964	1.70596	1.98802	1.69365	2.01899	3.03377	2.89336	2.85946	3.29276	3.08055	3.31477
ACSL3	6.52746	5.43397	6.0923	6.32918	6.79615	7.16935	7.07521	8.15035	7.9714	8.36338	8.58729
ACSL4	3.34483	3.30837	3.79229	4.0909	4.55685	3.42873	3.19872	2.29941	2.42001	2.10192	2.52886
ACSS1	1.8593	2.03819	2.08548	2.0217	1.64841	1.83791	2.13269	3.82544	3.72312	4.1526	3.92846
ACSS2	1.86182	2.24207	2.67219	2.83497	2.6482	3.3512	2.77416	2.71369	2.93611	3.13633	3.13189
ACSS3	3.3543	2.85678	2.8676	3.24187	3.9488	3.39295	3.11174	2.43633	1.9866	2.66988	3.16167
ACTA1	6.70215	3.40455	3.80328	4.25848	3.80083	3.09432	2.84827	2.43077	3.52149	2.38383	2.54651
ACTA2	1.53332	3.79467	3.25456	3.72302	3.7979	3.26582	3.30245	4.54525	5.40543	3.1803	3.71956
ACTB	10.0477	9.87369	9.76314	9.71116	9.82539	10.1494	9.87381	9.23826	10.4152	10.0271	9.93237
ACTC1	4.6234	3.58255	3.80953	4.67429	5.47461	1.81322	1.58046	1.54593	1.67204	1.49054	1.3663
ACTG2	3.00964	1.40643	1.20209	1.49307	1.58073	1.70392	1.91882	1.40709	2.45016	1.32758	1.19936
ACTL6A	7.45771	6.96	6.64024	7.73071	7.59074	7.7254	7.35975	7.02945	7.42467	6.59246	6.83086
ACTN1	4.99907	4.55546	4.22663	4.65671	5.18424	4.19416	4.35576	4.06775	4.65699	3.89514	3.8077
ACTN2	1.19562	1.13404	1.14183	1.16621	1.1581	0.981569	1.2068	2.45342	1.3128	3.68155	3.36978
ACTN3	5.20006	6.25626	5.79129	3.48414	3.23726	1.71809	1.70929	1.43829	1.46467	1.36737	1.59455
ACTR1A	4.57962	4.20999	4.5156	4.79932	4.95456	5.44097	5.37404	5.44565	5.264	5.39396	5.28624
ACTR1B	4.5212	5.26931	5.58736	5.26404	4.8842	5.45072	5.5497	5.19014	5.22914	5.24348	4.88151
ACTR3	7.41425	6.878	6.76115	7.24902	7.7356	7.22879	7.08722	7.54613	7.90806	7.45959	7.50393
ACTR3B	3.7126	3.77926	3.35473	3.85599	3.59574	3.0036	2.63691	2.48543	2.38957	2.64847	2.48543
ACVR2A	3.64952	4.4074	5.02599	4.40951	3.81815	4.67561	4.62534	4.96276	5.18934	3.82939	4.32431
ACVR2B	5.81932	6.22113	6.44639	6.08544	6.10989	5.35037	5.44146	4.8255	4.57384	4.21583	4.19129
ACYP1	4.88753	5.85674	5.78424	6.07767	6.37365	6.32769	5.64241	5.34092	5.19259	5.24603	5.83264
ACYP2	2.54597	3.36737	3.54226	3.41414	3.95699	4.26679	3.67016	3.92125	4.55766	4.23189	5.14445
ADA	5.04261	5.63338	4.80508	5.33817	5.75665	5.72535	5.84703	5.04562	4.80758	4.79893	4.97381
ADAL	2.62003	3.78219	3.49399	3.35964	3.4582	3.29476	3.19125	2.82682	2.73907	2.85585	2.92341
ADAM15	2.80599	3.29038	3.12197	3.18041	3.20332	3.71444	3.91001	3.67783	3.46974	3.60769	3.51207
ADAM23	2.93734	2.27501	1.76129	2.45681	2.31904	2.31325	2.60407	3.12267	2.8339	3.27798	2.926
ADAM28	1.02857	3.32982	2.64006	1.47852	1.49281	0.966719	1.0453	0.920512	0.962766	0.925226	0.987528
ADAM9	4.41003	4.99389	4.74683	5.5413	6.22767	5.11582	5.04805	7.4988	7.66527	7.56556	7.37173
ADAMTS1	3.89973	3.55376	3.20557	3.77648	3.73075	2.76571	2.99809	2.89455	3.2164	2.81474	2.47994
ADAMTS13	1.95535	2.45535	3.02007	2.47096	2.61132	3.13237	2.92559	2.05107	2.24302	1.88668	1.89179
ADAMTS18	1.75869	1.71451	1.86108	2.63888	4.3054	2.20101	2.21182	1.54156	1.5812	2.88455	2.17649
ADAMTS19	4.68963	2.50526	4.2038	3.0528	3.88082	2.15134	1.61325	1.0461	1.00607	0.892294	0.954829
ADAMTS3	1.77335	1.44587	1.5477	1.85219	1.75934	2.73614	2.46652	3.70607	3.47455	3.96502	3.8107
ADAMTS4	2.62903	2.79665	2.85211	2.35145	2.40058	2.18306	2.39229	2.49716	2.66101	3.18455	3.29365
ADAMTS6	1.26529	2.37508	2.31664	2.55528	2.31269	2.7803	2.50292	3.00028	2.93412	1.58698	1.96241
ADAMTS9	1.61853	3.63323	3.57325	3.74496	3.41595	4.25833	4.18083	3.49205	3.30953	3.22337	3.07002
ADAT2	2.77604	3.55754	3.0012	2.89032	2.7641	2.28567	2.37654	2.16342	2.19841	2.33934	2.09553
ADCK4	3.89336	4.29057	4.03738	4.02148	4.02148	5.21645	4.55888	3.84499	3.64155	3.69933	4.15381
ADCY1	3.68706	3.23113	3.90207	3.72028	3.22342	3.82477	3.82171	3.66562	2.774	5.08704	5.45681
ADCY2	3.65379	3.46484	3.91501	3.33708	2.30874	2.54733	2.54264	2.88007	2.41085	3.49039	3.16628
ADCY3	4.80374	5.732	5.81686	5.52042	5.24451	5.0691	5.20906	5.04264	4.66732	5.18269	4.97865
ADCY6	2.04759	4.02826	3.7156	3.18105	2.94198	4.03933	3.95453	3.655	3.60192	3.38445	3.44897
ADCY8	1.31034	1.23879	0.918386	1.33342	1.07724	2.16993	2.32481	1.60881	1.89142	4.50716	3.75916
ADCY9	3.00242	3.55188	3.97473	3.37627	3.33123	3.67172	3.69919	4.21461	3.86212	4.242	4.04248
ADCYAP1	1.58228	1.9304	4.3472	1.57149	1.70079	2.17529	1.97287	1.84284	1.89913	1.75582	1.67027
ADCYAP1R1	2.17648	2.37329	2.39091	2.24427	1.97255	2.58124	2.22016	3.48459	3.02124	3.51083	3.46229
ADD2	3.70114	2.55138	2.8121	2.77968	2.67773	2.75521	2.92432	2.63463	2.80698	1.82311	1.90509
ADD3	6.85911	6.73736	6.77304	6.96913	6.94326	7.48601	7.14875	7.24368	6.81604	7.88796	8.03327
ADH5	7.1888	7.43256	6.90686	7.46206	7.08318	6.35275	6.32696	7.01138	7.07024	6.82724	6.91894
ADI1	6.05408	4.93333	4.60391	5.05174	5.19202	5.07778	5.23603	5.41179	5.66204	6.40926	6.14127
ADK	3.92532	3.74687	3.52197	4.04166	4.23943	3.83926	3.4461	4.1891	3.89583	4.27901	4.57887
ADM	7.37725	4.91967	4.87766	5.18081	6.05429	5.14227	5.16679	7.16629	7.17091	5.79041	6.12001
ADORA2B	3.34199	2.32769	2.44626	2.28392	2.44361	2.3505	1.89142	5.8495	4.45418	6.48977	6.08831
ADRA2C	3.89032	3.39577	3.59221	3.48773	3.02141	2.3816	2.16219	1.91948	1.78456	1.71691	1.91227
ADRBK2	3.29553	3.17456	3.20376	3.11155	3.03648	2.42041	2.45549	1.90255	1.95359	1.95588	2.36907
ADRM1	6.16314	4.85685	4.68269	5.10665	5.33211	5.42638	4.94353	4.65711	5.10031	5.11486	5.15406
ADSS	6.60632	5.83366	5.21624	5.6082	6.39079	4.90144	4.65023	4.42757	4.58692	4.50374	4.2028
ADSSL1	3.94486	5.2211	4.98823	5.51633	5.29168	4.6241	4.25172	2.61824	2.28096	3.14078	2.89336
AEBP1	5.05875	5.83592	6.07639	5.30925	5.36807	6.15623	5.99481	6.36615	5.99345	6.63372	6.4048
AEN	6.88313	6.88801	6.17093	6.80129	7.02945	5.19022	5.05485	5.97154	5.42492	6.01547	6.01748
AES	5.21617	4.67855	4.78901	4.7022	4.63095	5.48839	5.13606	4.91772	5.93809	5.72789	5.84588
AFAP1	3.03973	2.50988	3.5714	2.84218	3.14797	3.56307	3.40093	3.57998	3.40073	3.79	3.75664
AFF3	1.15457	1.73003	2.66638	1.72049	2.09393	2.50537	2.28261	3.26062	3.12459	3.03253	3.06081
AFG3L2	6.52403	4.5741	4.76607	5.43563	5.32553	4.94064	4.94064	5.01391	4.852	5.18626	4.98868
AFTPH	3.05155	3.65613	3.97951	3.45737	3.57787	4.45862	3.756	3.55532	3.5742	3.89327	3.78366
AGA	3.69103	2.91069	2.80299	3.74472	3.45459	2.7681	2.86275	3.63376	3.95492	3.4818	3.38454
AGAP1	2.11215	1.99324	2.2202	2.50734	2.46783	2.56593	2.48979	3.02528	2.81176	3.44518	3.13501
AGAP2	2.32705	2.5711	2.8634	2.5895	1.99926	3.35872	3.43653	3.58382	3.68392	3.90997	3.85073
AGAP4	4.09076	5.10344	5.28645	4.71561	4.25308	5.13319	5.21454	4.72572	4.23522	4.53037	4.21867
AGAP5	4.12598	5.19535	5.52669	4.74792	4.21723	5.03958	5.09635	4.72629	4.29278	4.31976	4.06178
AGAP6	4.75328	6.0009	6.2878	5.61235	5.26828	5.93546	6.08406	5.60822	4.96347	5.31615	4.80735
AGBL5	3.64857	4.74224	4.82996	4.73221	4.6066	5.12557	4.96128	4.22118	4.2131	4.1951	4.30896
AGPAT2	3.22579	3.39285	3.10182	2.50917	2.37164	3.67875	3.94357	2.51742	2.76957	2.2629	2.31384
AGPAT3	2.17346	2.70079	2.89031	2.44458	2.49494	3.08304	3.10989	3.3004	3.26902	3.4947	3.35225
AGPAT4	3.26537	4.66679	4.39727	4.39931	4.04264	3.95486	4.1797	4.06028	3.77678	4.29158	3.98697
AGPAT5	6.15343	5.38841	5.21512	5.53636	5.82789	5.32696	5.31701	6.2431	5.91918	6.16145	6.29998
AGPAT6	3.96286	4.8647	5.02358	4.35102	4.10641	4.39471	4.52287	4.54591	4.13931	4.45575	4.0682
AGPS	4.43767	4.07616	3.84159	4.31929	4.50505	3.36772	2.95523	3.68339	3.38448	3.7351	3.71359
AGTPBP1	4.11102	4.27203	4.05234	4.29275	4.21017	3.89286	3.43614	3.12876	3.16448	3.01703	2.89906
AGTRAP	5.61384	3.98596	3.96393	4.17609	4.03805	4.44421	4.3909	3.49383	3.73733	3.9835	3.79929
AGXT2L2	1.96347	3.11103	3.10601	2.80941	2.33056	3.0036	3.20477	2.52607	2.54102	2.49057	2.14731
AHCY	7.71595	6.34994	5.67476	6.97034	7.01978	6.06865	6.05349	6.18115	5.84032	6.0223	5.97739
AHCYL1	6.11515	6.65773	6.28335	6.51444	6.43198	6.28752	6.26494	5.66829	5.75201	5.18906	5.17636
AHI1	3.42642	4.37796	4.3444	4.32799	4.26861	4.29099	4.04563	3.6786	3.49915	3.15993	3.30684
AHNAK	3.70544	5.61287	5.47779	4.27162	5.08098	5.18159	5.35879	5.42489	5.54512	5.45881	4.62791
AHR	2.6462	1.84687	2.04847	2.24735	3.33863	1.45907	1.40426	2.47531	2.60083	2.77498	3.09904
AHRR	1.69998	1.91077	2.40773	1.76405	1.93248	1.8928	1.98387	3.21877	3.13304	3.41434	3.62259
AHSA1	7.26219	5.75747	5.69809	5.99757	6.38573	6.42854	6.51731	6.43089	6.30541	6.34419	6.21079
AHSA2	3.02904	5.21159	5.08146	4.50905	4.3835	4.76765	4.21433	3.88832	3.7727	4.15006	3.6427
AIDA	4.36666	3.69933	3.40593	3.89287	4.16614	3.24047	3.27042	3.76219	3.89474	3.48162	3.60799
AIF1L	4.11442	3.30235	3.11119	3.39039	3.0428	3.30401	3.23587	4.09272	3.76328	4.14867	4.46269
AIG1	3.60967	2.98709	2.65274	3.36832	2.90904	3.32757	3.08946	3.48068	3.21627	3.68622	3.47594
AIM1	3.05805	1.58096	1.60603	1.29771	1.23148	1.28203	1.384	1.31144	1.14766	1.28409	1.20764
AIM1L	3.06178	3.7126	3.72028	1.90304	2.78869	1.11103	0.739848	0.782409	0.941106	0.910733	0.739848
AIM2	1.69838	2.14739	1.8983	2.32301	1.81032	5.43193	5.65337	3.01068	2.48669	2.192	2.59568
AIMP2	7.27945	5.75746	5.39619	6.41633	6.50317	5.18624	5.71059	5.87502	5.65122	5.81941	5.59869
AJAP1	2.61884	1.65832	3.5568	1.46756	1.63735	3.51433	3.78139	1.89433	2.09776	5.50204	4.42934
AK4	4.37496	2.50904	2.23685	2.0496	2.27792	3.18735	3.61204	3.79933	3.64152	4.19957	3.68604
AKAP1	5.58804	4.46983	4.45524	4.75111	4.36388	4.26214	4.23955	3.76683	3.93331	3.94968	4.01737
AKAP11	4.31768	4.70612	4.82526	4.90667	4.71656	4.90561	4.77692	5.31081	5.20386	5.35553	5.42068
AKAP12	6.40483	6.72281	6.41665	7.16772	7.904	5.75003	5.82346	5.13749	4.86285	4.73008	4.70058
AKAP2	4.1016	4.0826	4.34216	4.2718	5.22058	2.75863	2.78545	3.10423	3.14492	2.74562	2.45243
AKAP6	1.20192	1.11814	3.02847	1.23074	1.39388	1.73218	1.6484	1.96797	1.71794	2.01016	1.81482
AKAP7	3.81162	2.51164	2.35745	2.66706	2.32788	3.04138	3.15808	3.73437	3.72741	3.71436	3.66834
AKAP8L	4.69878	6.27923	6.78113	5.55694	5.60424	6.93642	6.58353	5.42304	5.41866	5.28689	5.2676
AKAP9	2.47151	2.92983	2.74711	2.60282	3.10629	3.29455	3.22956	2.64102	2.60875	2.28388	2.36076
AKIRIN1	6.80324	6.18033	5.82635	5.96463	6.25247	5.23469	5.30662	5.75728	5.51444	5.32037	5.52136
AKNA	2.40338	2.48683	2.55696	2.83135	3.49221	2.47278	2.33355	2.77951	2.62168	2.06583	2.25836
AKR1A1	7.15704	6.63764	6.0663	6.71891	6.42341	6.10392	6.26416	5.42291	5.49825	5.62994	5.43329
AKR1B1	7.96035	7.31877	6.94392	7.91067	7.60222	7.49969	7.63525	6.9438	7.12267	7.17063	7.03826
AKR1C1	2.00032	2.43362	4.05982	2.15905	2.18565	2.95881	2.83787	2.4759	2.47264	2.12689	2.02204
ALDH16A1	5.25852	4.58316	4.56071	4.56499	4.52795	4.75916	4.61883	4.47184	3.98094	3.97361	4.29866
ALDH18A1	6.29171	5.99657	5.81086	6.16872	6.33174	6.01523	5.84063	5.35771	5.42257	5.26666	5.35402
ALDH1A1	1.55454	1.89868	2.16049	3.14394	5.34849	1.59789	1.2805	1.3726	1.67565	1.35984	1.41386
ALDH1B1	3.9752	2.84147	2.53598	2.98709	3.11138	2.13555	2.43176	2.36366	2.48144	2.67958	2.39971
ALDH2	5.23391	7.38959	6.52003	7.31393	6.75664	6.22294	6.41946	5.99914	6.33612	6.14754	5.75605
ALDH3A2	5.17896	5.8928	5.04667	5.2105	4.50315	4.37492	4.50947	4.4664	4.24629	4.4712	4.61389
ALDH5A1	1.84911	2.60061	2.17858	2.44976	2.28031	2.96377	2.69856	3.20793	3.02446	3.62364	3.51224
ALDH6A1	4.49121	4.8846	4.26454	4.52982	4.52982	4.19298	4.40122	5.1635	4.61176	5.59246	5.30378
ALDH9A1	4.55098	3.62543	3.02177	4.09527	4.24651	3.90659	3.97283	4.83462	4.8806	4.84673	5.22433
ALDOA	8.61526	7.26235	7.16785	7.53151	7.72122	7.61282	7.48918	7.56647	7.69063	8.02208	7.79471
ALDOC	4.32792	2.80273	2.99014	2.94407	2.71606	3.35293	3.55827	2.3371	2.43173	2.21323	2.23549
ALG10B	2.45681	4.12928	4.5472	4.35966	4.3067	4.23036	3.76553	4.488	4.10601	4.58256	5.1102
ALG13	5.51946	4.49941	4.52775	5.38392	5.29541	4.79708	4.69841	5.11497	4.86923	5.17876	5.13507
ALG3	4.15515	3.48404	3.56361	3.65091	3.58371	3.3995	3.53216	3.59285	3.04591	3.48106	3.16123
ALG8	5.72982	5.13832	4.95	5.4489	5.74685	4.98048	4.6565	4.67016	4.28244	4.8334	4.81352
ALG9	3.17717	3.78319	3.75909	4.01579	3.71232	4.19576	4.19691	4.2655	4.1309	4.3027	4.24546
ALK	1.96523	2.66519	2.63405	2.29571	2.26234	2.54536	2.92361	3.88471	3.57203	3.99659	3.56304
ALKBH3	3.34767	3.83491	3.90593	3.97269	4.37434	3.64616	3.50716	3.97269	3.83895	3.92029	3.94205
ALPK2	1.36177	2.17313	2.33628	3.43162	5.37051	1.60881	1.83592	2.37295	2.66903	1.62761	1.64155
ALPL	4.45328	3.94991	3.69142	3.65462	3.06422	3.20137	2.955	1.96641	1.88122	2.18003	2.57536
AMD1	6.21544	4.8106	4.40716	5.01798	5.38945	4.59939	4.5767	4.78945	5.58855	4.45346	4.70853
AMDHD1	1.61824	1.86394	1.66448	3.1127	1.76553	1.30451	1.22651	1.17632	1.19535	1.60881	1.31615
AMFR	4.59516	5.01729	4.8717	5.0174	4.80169	5.23781	5.68053	5.81592	5.7596	5.69941	5.55735
AMIGO2	1.84654	1.46725	1.8558	1.94694	2.26605	2.16749	2.33119	2.4558	3.11517	4.329	3.70554
AMMECR1	6.17729	4.90035	4.35247	5.26678	5.34636	5.13629	4.76783	4.71228	4.22261	5.49091	5.33774
AMOT	2.16313	2.82717	3.22089	3.27719	3.91271	3.48711	3.83905	3.16723	3.11636	3.04485	3.39534
AMOTL2	2.38906	3.98183	3.41673	3.96952	3.90941	3.17982	2.93315	2.26938	2.54839	2.3105	2.10091
AMPH	2.5677	3.57356	3.29018	4.03854	3.61067	4.07366	4.26143	4.14696	3.8267	3.96566	3.76772
AMT	3.68399	3.43688	3.27705	3.08101	3.0154	2.74857	2.91749	2.47338	2.47323	2.39263	2.21729
AMY1A	2.07374	3.52603	4.07976	2.91609	2.61852	2.60799	2.61621	3.20998	3.23031	2.85052	2.92472
AMY2B	0.941106	2.7761	3.68257	1.52105	1.61824	1.56071	2.10434	2.14078	1.76129	1.86394	1.61824
ANAPC1	7.00832	6.15543	5.91767	6.29737	6.5421	5.38681	5.14812	5.45483	4.85898	5.44062	5.45418
ANAPC10	5.02059	4.84197	4.31034	4.90497	5.72928	4.16912	3.66903	4.37226	4.59634	4.33128	4.75969
ANAPC16	5.67458	7.31925	6.96616	6.83011	6.66831	6.50843	6.34895	6.35755	6.2929	6.12371	6.25263
ANGPTL1	0.624226	0.695652	0.639733	0.679327	0.695612	1.36936	1.13664	2.14781	1.66031	3.19557	3.26265
ANGPTL4	2.58496	4.42895	3.8166	2.32481	2.58496	3.91073	4.42694	3.98641	3.97728	4.62234	4.10266
ANK1	1.39097	2.50348	3.25258	1.74563	2.21601	1.12554	1.26781	1.07226	1.20185	1.03668	0.977982
ANK2	2.11327	2.1849	2.76326	2.23044	2.39248	2.21064	2.09483	3.05846	2.79983	3.72518	3.29686
ANK3	4.60663	4.82802	5.2027	4.32066	4.46558	4.94343	4.98803	3.42014	3.55517	1.48162	2.10302
ANKHD1	5.53151	4.75825	4.49821	4.8897	5.0734	4.54656	4.4137	4.87942	4.63173	4.75484	4.90102
ANKIB1	5.32245	5.17285	5.59646	5.15247	5.44554	5.77586	5.67158	6.18951	5.847	5.76911	5.88762
ANKMY2	5.77347	8.2597	7.98999	8.22848	8.07237	7.71911	7.658	7.13412	6.98834	6.99831	6.97246
ANKRA2	3.46753	4.68361	4.76126	4.34832	5.0431	4.11405	3.71572	3.76177	3.71295	3.75797	3.95714
ANKRD1	1	2.0321	2.43029	5.59694	8.053	0.933573	0.823749	0.992768	0.773996	0.799087	0.887525
ANKRD11	5.56226	5.04057	4.6126	5.36377	6.27295	6.34077	6.29157	5.26068	5.60227	4.55476	4.91306
ANKRD13A	3.53196	4.11675	4.48582	4.19919	4.10646	4.25952	4.2573	4.42835	4.37847	4.44478	4.57671
ANKRD13C	2.98102	3.22639	3.48748	3.32086	3.48474	3.35271	3.21161	3.65849	3.42748	3.66644	3.98759
ANKRD13D	2.35985	2.6015	2.66516	2.32062	2.35604	3.56449	2.9506	2.85003	2.53168	2.62466	2.79395
ANKRD27	6.42459	5.81224	5.91886	6.35085	6.16611	5.22959	5.51759	5.20867	4.98641	5.11103	4.90977
ANKRD28	4.09675	3.42658	3.43528	3.55447	3.64823	3.26622	3.04694	3.47183	3.01662	3.77402	3.61113
ANKRD32	3.87186	3.7549	3.40853	4.06892	4.08416	4.1943	4.09489	3.51139	3.1795	3.43359	3.50862
ANKRD34B	1.18631	6.07895	5.14329	3.20795	1.41456	0.763785	0.808884	0.776901	0.804499	0.864853	0.800515
ANKRD36B	2.13995	3.74232	4.08038	3.14724	2.81781	3.68419	3.39756	2.851	2.94758	2.92008	2.88339
ANKRD39	3.24945	2.06005	2.01792	2.51602	2.49825	2.56071	2.60407	2.76977	2.62994	2.82171	2.852
ANKRD50	4.4824	4.09474	4.65488	4.68135	4.9986	5.56314	5.42773	5.11725	5.28194	4.29175	4.66028
ANKRD54	3.34483	3.85898	4.30451	4.0072	4.0018	5.57833	5.19653	4.47962	4.52419	4.43563	4.77558
ANKRD57	4.61716	5.32766	4.77533	5.22107	5.46301	4.33887	4.58091	5.88754	5.21916	6.50829	6.45216
ANKRD6	2.17951	5.29947	5.57002	5.57502	4.82528	5.47769	4.85248	4.55597	4.19325	4.4397	4.17882
ANLN	5.33295	4.33295	3.59389	5.41658	5.45971	4.28288	3.70118	4.31752	4.21261	4.64853	5.00374
ANO2	1.88753	1.73118	1.83188	1.82782	1.52607	4.37504	3.90497	1.73985	1.73118	1.41684	1.42761
ANO4	1.61201	1.55192	1.37359	1.58845	2.03689	1.93336	2.09941	1.47613	1.72897	3.85036	2.7677
ANO8	2.17313	2.30451	3.08746	2.58256	2.43029	3.42358	2.7761	2.81558	2.70487	2.58256	2.47768
ANP32E	5.89639	5.01284	4.68932	5.82321	6.16709	5.94106	5.44199	5.77753	5.67626	5.71153	6.08595
ANTXR2	1.62312	2.59059	2.50993	2.7126	2.65734	2.74108	2.70182	3.31147	3.3098	3.40337	3.33691
ANXA1	3.82805	4.91634	5.14133	6.36766	8.36213	4.62887	4.55193	4.64581	4.14104	5.01379	5.40442
ANXA11	6.15444	6.35138	5.88878	4.97279	5.40446	3.72713	3.61815	2.88176	2.72221	1.7326	2.41154
ANXA2	6.40385	5.54655	5.92194	5.13585	6.47375	5.2117	5.57382	2.98284	4.34349	4.72256	2.82789
ANXA2P2	8.67987	7.4888	8.12614	6.89688	9.04056	7.36203	7.41827	3.849	6.05224	6.26959	3.55582
ANXA3	5.34886	5.78987	6.07088	4.65357	6.54765	3.75525	3.45848	1.3559	1.29235	1.03391	0.658073
ANXA4	4.19909	2.45218	2.33464	2.14221	2.6813	1.99094	1.89408	2.80145	2.44694	1.65434	1.9189
ANXA5	6.47977	5.96914	5.49872	5.83307	6.71519	5.93577	5.70774	6.47964	6.9107	6.9161	6.85624
ANXA6	4.63807	3.75168	3.83996	3.84197	4.47184	6.85112	6.69237	5.93263	6.38249	6.52309	6.40633
ANXA7	7.38458	6.42635	6.39339	6.46386	6.92736	6.46347	6.30827	6.86687	6.74603	7.01399	7.04486
AOX1	3.53232	2.26604	2.28688	2.38957	2.24793	2.24793	2.33342	2.28688	1.91839	2.01436	2.21412
AP1AR	4.92914	4.15785	4.45459	4.83427	5.27633	5.05188	4.51064	4.70033	4.78876	4.29793	4.56077
AP1G2	5.39163	5.94462	6.53869	5.28059	4.95606	5.38819	4.79286	2.90689	2.72247	3.15866	2.93357
AP1M1	3.21434	4.12564	4.35033	4.07465	3.91067	4.68653	4.1515	4.00288	4.20721	4.37986	4.35554
AP1M2	5.67271	1.46467	2.19535	1.0635	1.21412	1.02857	1.70929	1.5008	1.23879	1.14405	1.05658
AP1S1	3.75412	4.12165	3.86129	3.98962	4.33837	3.69517	3.40671	4.03007	4.75313	4.46308	4.04992
AP1S2	4.2333	3.71599	3.98618	4.1346	4.99169	3.82178	3.85138	4.41209	4.59127	4.05335	4.05411
AP2B1	6.29065	5.17989	5.55918	5.59822	5.90056	5.95164	6.0395	6.5914	6.16787	6.44144	6.35671
AP2M1	4.87735	4.00495	3.84423	4.1285	4.0351	4.54275	4.01573	3.5134	4.32569	4.51724	4.20505
AP2S1	7.10809	6.23954	6.04704	6.56278	6.73806	6.70626	6.30618	5.67918	6.82312	6.82159	6.73358
AP3B1	3.76678	2.73653	2.65459	3.96541	3.69187	3.6101	3.63629	3.62335	3.64678	3.45747	3.44471
AP3S1	7.9633	7.94936	8.05115	7.78339	7.77314	8.90674	8.56792	8.11915	8.20105	8.19076	8.21534
APBA2	3.27903	5.01957	5.54505	5.29863	4.72888	5.89878	5.57617	5.44741	5.31379	5.388	5.75615
APBB1	2.86859	3.26473	3.57434	3.38733	3.02851	3.89944	4.01321	3.36893	3.41543	3.57197	3.55547
APBB2	3.50403	3.80796	4.0402	3.96501	3.88441	3.90301	3.70585	4.78876	4.31351	5.51675	5.28583
APC	2.50256	2.6936	2.83309	2.98845	2.54932	3.3793	3.07391	5.96213	5.11208	6.37804	6.50181
APC2	3.02148	3.19219	5.02724	4.26454	3.52482	6.04111	5.61677	6.00899	5.60999	5.7126	5.3512
APCDD1	1.94703	2.16812	2.22378	2.60865	3.63372	5.89934	5.36256	5.63233	5.19477	4.55702	4.89224
APEH	7.20789	5.99548	5.95699	6.1639	6.10685	6.33789	6.60274	6.43179	6.2211	6.61648	6.50414
APEX1	8.88292	8.19736	8.11463	8.52015	8.30661	8.22193	8.36964	7.93987	8.18903	7.97831	7.81179
APH1B	3.50017	3.34495	3.28444	2.89908	2.35904	3.4873	3.42951	3.63037	3.50662	3.81067	3.99605
APIP	6.39774	5.54174	5.04842	5.97474	5.82061	5.7862	5.64454	5.53126	5.61142	5.31151	5.32337
APLP1	2.79254	4.96689	5.47551	4.74815	4.3951	6.57414	5.26311	4.45056	4.78522	4.12059	3.95982
APOA1BP	6.58784	5.40089	5.19293	5.72445	5.8521	6.16152	6.25816	5.88785	6.14998	6.13666	6.03851
APOBEC3B	3.70377	1.45943	2.03562	1.41684	1.95606	1.03562	0.918386	0.9855	1.10434	0.739848	0.963474
APOBEC3C	3.57097	2.73896	2.64685	3.20367	3.27913	1.82391	2.01646	2.19217	2.44076	2.06181	2.20165
APOC1	4.03311	2.9896	3.00466	3.06032	3.09866	2.45248	2.61675	2.38637	2.37833	2.45193	2.37342
APOE	8.40646	7.65985	7.43488	5.79103	6.33967	5.84875	5.99254	4.02591	4.26754	5.82909	5.7447
APOLD1	1.56757	2.53988	2.3951	2.73764	2.64332	2.86928	2.40758	4.01464	3.87748	4.81548	4.68409
APOO	7.17712	7.09212	6.36317	7.3972	7.17562	7.12866	7.19938	7.47452	7.41244	7.15957	7.10402
APPBP2	3.41661	4.96046	4.85594	4.98862	4.89105	5.46336	5.31972	5.75458	5.59603	5.81248	5.85221
APPL1	3.31468	2.97746	2.77717	2.84436	3.30706	3.27207	3.25095	3.5574	3.28198	3.85259	3.8093
APRT	7.75208	6.14914	6.05094	6.53823	6.46483	6.13422	6.11437	5.82706	6.11082	6.11666	6.02192
APTX	4.78198	4.90578	4.70917	4.50741	4.64646	3.95792	3.80748	3.85707	3.78418	3.92188	3.69447
AQP4	1.09079	1.01053	1.05312	1.00892	0.845357	0.973219	0.912964	2.68657	2.45519	5.99023	5.22358
ARAP1	4.11094	3.82692	3.75817	3.20202	2.6639	3.12816	3.20483	2.37041	2.97387	3.35565	2.8599
ARAP2	0.837095	1.02647	1.39954	0.810997	1.26454	1.17054	1.03602	4.2578	3.12818	3.35559	4.7172
ARC	3.0018	4.24869	5.13217	3.94953	2.82782	3.06867	3.37156	3.18587	3.02326	5.11936	5.06134
ARF5	6.92976	6.56925	6.46095	6.78252	6.62005	7.41735	7.65867	6.82878	7.21472	7.14111	6.72232
ARFGAP3	4.13225	4.89845	4.845	4.64408	4.82319	4.86031	4.71245	5.04695	5.17759	4.96374	5.11086
ARFGEF1	6.67887	5.92043	6.10488	5.74228	6.23861	5.34866	5.15615	5.44623	5.49873	5.56838	5.6199
ARG2	5.42123	5.52828	5.25979	5.67842	6.28717	3.75324	3.37316	1.91255	1.58525	1.48575	1.75801
ARHGAP10	4.03914	3.81762	4.13504	3.92979	3.79597	3.08066	3.75061	3.37851	3.21568	3.13258	2.3978
ARHGAP11A	3.20308	2.66019	2.32084	3.49326	3.48397	2.71606	2.24699	2.8773	2.65648	2.92816	3.1757
ARHGAP12	3.28946	2.79338	2.96339	3.12536	3.10425	3.40953	3.05552	4.38021	4.49925	4.58297	4.44204
ARHGAP18	2.25801	1.77712	1.8107	1.76222	1.88246	2.65133	2.59293	3.04312	2.65567	2.35958	2.42879
ARHGAP19	3.83301	2.88292	2.63981	3.55606	3.37831	2.97829	3.06005	3.60719	3.81424	4.33159	4.03494
ARHGAP21	2.31564	2.45091	2.85381	2.6748	2.5564	3.33967	3.1462	4.0083	4.09858	3.93838	3.85779
ARHGAP22	3.49953	3.2765	3.01436	3.38128	2.60881	2.08746	2.29572	2.15056	1.87578	3.18903	3.45549
ARHGAP26	2.32043	1.8396	1.80615	1.96115	1.88479	2.9419	2.52824	3.2292	3.38048	2.76549	3.08947
ARHGAP29	1.79749	3.0405	2.96929	2.29166	2.6015	1.73429	1.84322	2.76054	2.86166	1.24707	1.85718
ARHGAP31	1.53312	1.38724	1.28087	1.50687	1.37826	1.786	1.49371	2.51886	2.36578	3.08184	2.98818
ARHGAP32	3.90708	4.12159	4.16912	4.29948	4.03795	4.11631	4.11167	5.12203	5.12161	5.19678	5.36567
ARHGAP4	3.6743	3.07982	3.02109	2.76419	2.62181	2.60325	3.03515	2.64705	2.8021	2.56635	2.53373
ARHGAP42	2.97384	1.73621	1.68519	1.78618	1.82769	1.58436	1.55909	2.47231	1.81147	2.7339	3.05772
ARHGAP5	4.06739	4.96683	4.89715	4.98698	5.1813	5.12932	4.65896	5.83456	5.54904	6.09702	6.25405
ARHGAP8	3.99414	2.81945	2.91928	2.50556	2.25908	2.29235	2.42905	2.15034	2.0798	2.26809	2.02657
ARHGDIA	4.12215	3.49989	3.54697	3.6524	3.73061	4.10695	3.83943	3.66567	4.20019	4.55008	4.4341
ARHGEF10	4.88154	5.38589	5.24404	4.71248	4.33847	4.47873	4.60446	4.7098	3.93039	4.50424	4.22513
ARHGEF12	2.73917	2.94625	3.09915	2.92477	3.00468	3.77051	3.63635	3.65116	3.36564	3.75498	3.71385
ARHGEF16	4.58385	3.78793	3.65386	3.37867	3.0049	3.16583	3.57688	2.88676	2.93701	2.94926	3.01103
ARHGEF17	2.27798	4.20711	4.37782	3.55827	3.48156	4.59932	4.3512	3.03914	3.15866	2.81967	2.66676
ARHGEF19	5.18943	3.1177	3.72574	3.64155	3.0054	3.17473	2.85599	1.91073	2.45681	2.59694	2.74631
ARHGEF25	1.79494	2.67356	3.66107	2.91456	2.74631	4.56071	4.46205	4.0197	3.79805	4.54288	4.44361
ARHGEF26	4.02363	3.03654	3.45456	3.3956	3.219	3.40909	3.07773	5.01577	4.29067	5.15876	5.45871
ARHGEF4	2.36534	3.72406	3.59114	2.82771	2.33431	2.55304	2.79585	2.30585	2.09871	2.50692	2.30464
ARHGEF5	3.85798	1.9222	1.72683	1.32193	1.31034	0.887525	0.863938	1.25096	1.23879	0.963474	1.09761
ARHGEF6	2.1235	2.51655	2.18903	1.99874	1.80385	2.05945	2.336	2.94502	3.01187	2.83446	2.96158
ARHGEF7	2.57206	3.15024	3.7077	2.99035	2.76376	3.3888	3.37616	3.40238	3.22393	3.63829	3.43219
ARHGEF9	3.92964	4.52399	5.01033	4.2468	4.01932	5.01161	5.04676	5.06668	4.74036	4.85886	5.00146
ARID3A	5.60377	6.18368	7.02835	5.90617	6.62775	4.66505	4.26754	3.45154	3.08746	3.0268	3.17153
ARID3B	6.11062	6.08348	6.16661	5.80728	5.99442	4.43153	4.27835	3.37685	3.49746	2.94694	2.76971
ARID4A	2.64129	3.09004	3.20849	3.19256	3.09368	3.8279	3.72259	3.74118	3.77327	3.46057	3.68101
ARID5B	1.60766	2.29656	2.34074	3.32429	3.49472	4.36994	4.59242	4.4527	4.88099	3.30006	3.74264
ARL13B	2.16404	2.57763	2.7538	2.83976	2.93627	3.24291	2.87439	2.92136	2.90236	2.74189	2.84261
ARL2	4.27784	4.19452	4.05203	4.02007	4.14606	3.7733	3.61037	3.0778	3.46626	3.54434	3.33147
ARL2BP	3.99495	4.8463	4.4425	4.79058	4.75879	4.89606	5.22429	5.78159	6.42185	5.39223	5.33148
ARL4A	6.07659	5.65141	5.53402	5.3959	6.21935	5.23612	5.21037	4.64296	4.83315	3.88481	3.95203
ARL4C	3.7268	7.9145	7.0261	7.17275	7.52772	6.30872	6.7232	5.05223	4.71956	5.47977	5.16831
ARL4D	3.46088	4.04184	5.64465	3.78262	3.92822	4.52324	4.61181	3.68137	3.26593	3.81878	3.66101
ARL5A	6.79832	6.78117	6.25187	6.67498	6.87643	5.90572	6.10562	6.85505	6.77738	7.03825	7.27689
ARL5B	3.60431	2.058	2.43572	2.55658	3.18533	2.26813	1.9851	2.02223	1.92198	2.00703	2.31222
ARL6IP1	7.26536	7.88473	7.59301	8.16217	8.12878	7.83564	7.68074	8.28397	8.47263	8.56313	8.65657
ARL6IP5	5.36868	6.10597	6.15948	5.69017	6.26717	7.01224	6.88182	6.73506	6.85757	6.69133	6.70991
ARL6IP6	7.07575	8.21641	7.65277	8.11228	8.28369	7.47606	7.11728	7.94568	7.99836	7.83775	8.19244
ARL8B	4.12399	3.09795	3.10507	3.60773	3.85059	3.23613	3.20702	4.13942	4.2467	4.23861	4.23493
ARMC10	5.62296	5.13066	4.8121	5.268	5.2557	4.93283	5.10588	4.92521	4.91384	4.6874	4.61792
ARMC5	3.3067	3.78649	4.01716	3.82647	3.60212	4.03073	3.96508	4.17225	3.88799	4.36846	4.25097
ARMC6	3.82849	2.95506	2.85589	2.92801	2.8141	2.9588	3.15851	2.97995	3.05539	3.03876	2.89345
ARMC9	4.29646	4.82324	4.52356	4.45746	5.13709	4.66391	4.58436	2.73769	2.87184	2.22342	2.48543
ARMCX1	5.76798	6.35178	6.7038	6.05707	6.18237	6.57612	5.78406	5.92083	5.88041	5.98276	5.2516
ARMCX2	7.23266	9.70221	9.06531	8.95091	7.65342	6.74052	6.34731	5.38405	5.69209	6.03452	6.08406
ARMCX3	4.23493	7.3076	6.64745	6.42007	5.88396	5.55008	5.43382	5.8743	5.77444	5.89884	6.05163
ARMCX6	4.72192	7.31016	6.40378	6.54597	5.24907	5.36107	5.65764	5.52638	5.1635	5.69209	5.40667
ARNT2	2.16408	2.86556	2.55895	2.81028	2.6088	2.74081	2.89866	3.66038	3.35701	3.5942	3.39704
ARNTL	2.52411	1.87108	2.1743	2.35375	2.78577	2.41965	2.65986	3.95807	3.99442	4.17365	3.90101
ARPC1A	6.75164	6.11101	5.64899	6.07847	6.37976	5.83455	5.88167	5.79253	6.05815	5.92943	5.8182
ARPC4	5.84431	5.11511	5.21048	5.22119	5.31506	5.59661	5.49439	5.70955	5.95434	6.40899	6.19391
ARPC5	6.69077	6.19835	6.29577	6.53674	6.62012	6.19534	6.54748	7.11903	7.74618	7.05945	7.01938
ARPC5L	5.6717	4.80565	4.27911	4.87839	5.13392	4.6056	4.61975	4.74417	4.71083	4.75371	4.7178
ARRDC1	3.5472	3.9241	4.16912	4.1102	3.34483	4.36947	4.29572	3.81455	4.04177	4.34696	3.63807
ARRDC3	3.29572	3.62332	3.57764	3.48144	4.10056	4.07055	3.77884	4.47322	4.62404	4.86437	4.91981
ARRDC4	2.83763	4.92554	5.02475	4.18703	4.49788	4.71947	4.36101	4.19123	4.32344	4.0434	3.94571
ART5	3.02961	2.63846	2.25855	2.40785	3.79985	2.17742	2.05418	1.86389	1.74754	1.52292	1.55418
ARTN	3.07827	2.5415	2.43239	2.27877	1.96882	2.22	2.1378	1.96347	2.16685	2.30761	2.32089
ARVCF	3.02588	3.5654	3.58068	3.40285	2.87548	3.91199	4.03133	4.3006	4.02797	4.23756	3.9188
ARX	1.78241	8.68664	8.7038	8.20936	5.88679	7.73179	7.2804	7.84336	6.7028	9.19948	9.05553
ASAH1	3.88496	4.71052	4.59029	4.34069	4.47459	5.12009	4.99072	5.78461	5.53169	5.83538	5.78525
ASAP1	4.51136	5.08692	5.2273	5.3114	5.52007	4.9136	4.72554	5.64683	5.29985	6.37899	6.522
ASAP2	4.8475	5.88826	6.05094	6.47379	6.50224	7.08481	6.82464	6.59753	6.24527	6.79142	6.66121
ASAP3	3.39947	3.15856	3.23505	3.43425	3.1036	4.32632	4.38428	3.76226	3.81749	3.4342	3.50696
ASB3	5.88411	6.69988	6.7226	6.64155	6.46189	6.80542	6.7654	6.81928	6.41886	6.6343	6.89664
ASB8	2.49874	3.05459	3.28669	2.78347	2.84017	3.68682	3.38722	4.08738	3.95845	3.94185	4.07659
ASCC1	4.94369	4.48365	4.12664	4.81276	5.03447	4.45037	4.3244	5.00179	5.22046	4.98495	4.97697
ASCC3	3.34931	3.06602	2.67499	3.00973	3.52353	2.06849	1.97134	2.78452	2.52292	2.62984	2.82063
ASCL1	1.05295	1.41095	1.67099	1.49805	1.52949	3.16413	2.97749	4.68578	4.37909	4.97333	5.33156
ASF1A	6.31983	5.1442	5.11698	5.78022	6.03551	6.56922	6.01063	6.01577	6.15777	6.13866	6.21039
ASGR1	2.75841	3.44704	3.42806	2.93961	2.79958	3.56569	3.93432	3.13274	3.47348	3.12798	2.78005
ASH2L	6.06186	5.25572	5.00053	5.38841	5.18926	5.05089	5.19667	5.23791	5.63826	5.23241	5.17885
ASL	3.97317	2.7874	2.61702	3.17881	3.02647	3.19475	3.17382	3.47615	3.34129	3.96657	3.67302
ASMTL	6.14853	6.00428	5.86344	5.90617	5.84197	5.43363	5.87209	4.91791	4.27873	5.40871	5.03826
ASNA1	5.12691	3.69129	3.68309	3.67668	3.64498	4.62572	3.64905	3.72388	4.71207	5.15973	4.78457
ASNS	8.42516	8.30203	8.30456	9.22565	9.99552	7.48388	7.15111	7.30124	7.22933	5.85033	5.61789
ASPHD1	4.04876	1.96347	3.19849	1.61824	2.33342	2.16993	1.90689	1.31615	1.67356	1.42761	1.61353
ASPHD2	4.33734	4.78777	5.01528	4.41905	4.35815	4.6118	4.73999	4.36913	4.63569	3.98332	3.84029
ASPM	6.89753	5.86239	5.30566	7.29765	7.08326	6.74987	6.18001	6.74485	6.4219	6.85167	7.33125
ASPRV1	2.42492	3.13422	3.21878	3.01436	2.34199	2.98003	3.40463	3.20789	2.78869	3.19535	2.81147
ASS1	6.43681	4.6798	4.90813	5.19198	5.83105	4.38307	4.15462	3.35644	3.58	5.90405	5.49005
ASTN1	1.43892	2.63797	2.67009	2.88217	1.86459	4.60737	4.18085	2.50679	2.27443	1.77082	1.62884
ASXL1	2.7872	3.98524	3.99277	4.06539	4.09272	4.02283	3.78386	3.8265	3.75277	3.89113	3.93288
ASXL3	0.979514	2.18192	2.72851	2.66164	2.45028	3.38901	3.44636	2.17679	2.03822	1.40589	1.3223
ATAD2	4.37667	4.88767	4.14958	5.95485	5.62668	4.97641	4.1236	5.30739	5.05212	5.47594	6.21452
ATAD3B	3.73335	2.80323	2.81967	2.51602	2.80941	3.14568	3.04089	2.37295	2.52356	2.57046	2.66676
ATAD5	4.51349	5.01078	4.44824	5.15785	4.62702	2.89918	3.14568	3.58135	3.24793	3.47638	3.68032
ATAT1	2.9285	3.89487	4.22452	3.70309	3.46971	4.00244	3.88811	3.67351	3.60339	3.50912	3.42514
ATCAY	3.09581	3.24571	3.88597	2.70946	2.64397	4.11397	4.15586	3.65875	3.67065	3.12345	3.3038
ATF1	4.47679	3.53759	3.22689	3.80974	4.29103	3.02101	2.91403	3.59167	3.39727	3.41985	3.69827
ATF4	10.0272	10.0879	10.2352	10.1988	10.4311	10.0747	10.0459	9.34649	9.56005	9.3924	9.06455
ATF5	2.74475	2.94903	3.28035	3.50614	4.32545	3.11024	2.94437	2.92214	2.35978	2.46264	2.72962
ATF6B	2.46425	2.48605	2.77305	2.89413	2.52864	3.1536	3.0469	3.53243	3.31347	3.40502	3.35212
ATF7IP	3.23717	2.90821	2.89469	2.61989	2.56771	2.54044	2.41659	2.15493	2.23765	2.02866	2.1074
ATG3	6.08388	4.99776	4.81971	5.13798	5.20593	4.66757	4.69755	5.70665	5.64386	5.92187	6.06378
ATG4A	2.83678	4.48868	4.29114	3.71696	3.69707	3.83895	3.74463	3.78923	3.6904	3.59381	3.4568
ATG4C	4.27643	3.98855	3.53027	3.85138	3.67189	3.34511	3.16312	3.0144	2.88864	2.91869	3.04454
ATG5	5.64103	4.75421	4.35458	4.88562	4.99318	4.25172	4.17867	4.56711	4.41391	4.61508	4.45482
ATHL1	3.94579	3.93168	4.20398	3.73444	3.04963	3.60407	3.78555	3.58496	3.7761	3.67694	3.6837
ATIC	8.12448	7.45755	7.02846	7.23946	7.39481	5.50526	5.48993	5.26341	4.85798	5.40803	5.34376
ATL1	2.56234	2.9509	3.5555	3.44447	2.90381	3.49399	3.01962	4.70558	4.50109	4.83216	5.15336
ATL2	4.57276	4.32833	4.19275	4.47215	4.58149	3.83285	3.63863	3.56329	3.83055	3.42863	3.4959
ATL3	5.04909	3.79952	3.74731	3.64423	3.85133	3.50537	3.71566	4.21077	3.94791	4.28208	4.27234
ATOH8	2.86454	2.98411	3.17193	3.09467	3.16659	3.79769	3.7876	4.49471	4.77766	5.17259	4.82234
ATP10D	2.31603	2.43514	2.24678	2.55443	2.68976	2.8789	2.85033	3.403	3.33802	3.06262	3.21029
ATP11A	3.58252	4.27223	4.3692	4.13319	3.81372	3.99353	3.91821	3.1383	3.10266	3.36715	3.0952
ATP11C	7.67433	6.4192	6.92967	7.2148	7.33851	6.75422	6.78175	6.15684	6.17013	5.37051	5.46793
ATP1A1	8.22464	7.77815	8.00044	7.60438	7.76838	7.96917	8.05527	6.93206	6.52163	7.60297	7.27986
ATP1A2	2.50135	3.27119	3.2482	2.95211	2.89861	4.53864	4.72734	4.82424	4.69936	4.78145	4.76305
ATP1B1	5.73359	4.75944	5.23877	4.42281	4.7703	5.1832	5.32955	5.63618	6.01823	4.12074	5.13163
ATP1B2	2.3338	2.8374	2.7464	2.28646	1.95458	3.83601	3.93487	3.24544	3.16377	3.41405	3.44411
ATP2B1	3.11823	4.84566	4.82874	5.2947	5.87942	6.59188	6.27605	5.45242	5.57886	6.07851	5.99931
ATP5A1	9.22984	8.71341	8.45348	8.93093	8.89277	7.8625	8.35029	8.81621	9.0392	8.88776	8.821
ATP5G1	7.21994	5.11312	4.85699	5.48961	5.79753	5.44824	5.30743	5.69432	5.79051	5.80864	5.91576
ATP5G2	9.07967	9.56058	9.18031	9.47588	8.97705	8.83993	9.02542	8.48888	8.74234	8.54628	8.29866
ATP5G3	8.42391	7.61886	7.54111	7.87588	7.9304	7.44468	7.54918	7.47797	7.92236	7.51486	7.3808
ATP5H	8.71781	7.27956	7.05637	7.60192	7.78274	7.8495	7.66477	7.30387	7.51238	7.29168	7.23601
ATP5L	7.53789	7.61665	7.58646	7.38061	7.44248	6.94844	6.65745	6.5585	6.98713	6.44906	6.83513
ATP5S	5.08421	4.26401	3.98234	4.53966	4.38841	3.98627	4.05749	4.86507	4.94242	5.09293	4.80627
ATP6AP1	4.91528	5.43446	5.9209	5.10393	5.44662	6.89759	6.76455	6.87247	6.72668	7.09753	6.9973
ATP6AP1L	2.77152	5.37605	5.27018	4.29928	3.7332	3.92294	4.25497	3.69838	3.78194	3.4135	3.50492
ATP6AP2	6.154	5.57282	5.43815	5.35639	6.09719	5.84004	5.73523	6.52358	6.96732	6.57344	6.69173
ATP6V0A2	4.12973	3.43606	3.37694	3.59808	3.55735	3.19947	3.10026	3.66091	3.29005	3.54151	3.46129
ATP6V0C	6.18388	5.78267	6.28614	5.49601	5.82146	7.01078	6.43146	5.85674	6.55811	6.60984	6.78175
ATP6V0D1	4.66662	4.13284	4.54441	3.73645	3.8453	4.96701	4.9964	5.10143	5.40837	5.82596	5.78954
ATP6V0E1	7.34845	6.66282	6.57276	6.18735	6.79547	6.22387	5.84328	6.73979	7.0598	6.95675	6.96532
ATP6V0E2	2.6671	2.86684	3.05745	2.90924	2.53951	3.20343	3.2499	3.19261	2.98216	3.68996	3.50953
ATP6V1A	5.27789	5.6988	5.59731	4.87078	5.34008	4.52274	4.53805	5.3104	5.06076	5.14663	5.29787
ATP6V1B2	5.5797	4.89159	5.1813	5.44273	5.37895	5.24983	5.41915	5.77386	5.91154	5.67578	5.68108
ATP6V1E1	7.18399	6.73844	6.63347	6.38813	6.86651	6.13984	6.11087	6.85305	6.82333	7.16336	7.10284
ATP6V1F	7.01318	7.03787	7.02832	6.88327	6.80043	7.97358	7.93864	7.3679	7.45234	7.42813	7.23649
ATP6V1G2	4.81669	4.51164	4.50728	4.65889	4.40555	4.77976	4.36966	3.76744	4.54045	4.43832	4.16494
ATP7A	1.8332	2.42943	2.51338	2.66566	2.43651	3.05205	2.98699	2.2173	2.60843	2.13709	2.29363
ATP8B5P	7.70188	6.9782	6.81579	7.06181	7.32765	7.34816	7.14006	7.75135	8.11846	8.1808	8.20328
ATP9A	2.65559	3.53214	3.77612	3.23057	2.7864	4.04808	4.1309	4.69728	4.43635	4.12663	4.36896
ATR	3.99548	3.90014	3.87971	4.12184	4.36737	4.65707	4.21723	3.73227	3.45418	3.55582	3.47249
ATRX	3.79356	4.09977	3.90151	4.08606	4.11974	4.90694	4.72653	4.29518	4.38494	3.89928	4.20092
ATXN2	3.70905	4.04166	3.82545	3.76383	3.45512	4.48065	4.21882	3.91603	4.09194	3.94451	3.65825
ATXN3	3.29197	3.5907	3.83375	3.57769	3.69205	3.47266	3.07773	2.83542	2.94788	2.78048	2.9859
ATXN7	3.05052	4.44544	4.27588	4.19986	3.6865	3.92619	3.8254	3.72101	3.5702	3.74969	3.71245
ATXN7L3B	4.50737	4.7039	4.05994	4.29799	4.65137	4.53274	5.23849	4.00269	4.59162	3.49717	3.36387
AUH	5.4522	4.35488	4.66207	4.51977	4.5597	4.46688	4.47429	3.33598	3.46226	3.31692	3.23201
AURKA	7.02884	5.48801	4.76172	6.69512	6.9008	5.5302	5.31516	5.68057	5.15557	5.7753	6.14689
AURKAIP1	7.12165	5.82305	6.05372	6.05289	6.43109	6.80868	6.26417	5.93232	5.96974	6.28095	6.47424
AURKB	6.85375	5.6314	4.86987	6.75235	6.30433	6.01391	5.61589	5.26566	5.00315	5.54535	5.97361
AURKC	2.79413	3.52938	3.34046	1.98022	1.97622	1.58703	1.63345	1.95006	1.86782	1.68335	1.62364
AVEN	5.79077	4.93452	4.54411	4.64328	4.7126	5.17712	5.2555	5.75221	4.89579	6.11645	5.99322
AVPI1	3.51602	3.66448	3.32337	3.09424	2.98003	2.42761	2.62059	2.02857	2.0635	2.22342	2.13422
AXL	3.52027	4.50578	4.12742	4.31629	4.69315	4.15604	4.09429	3.65534	3.62325	3.42014	3.62679
AZI1	4.40463	4.75702	4.67299	4.72955	4.40667	5.50526	5.39541	4.71918	4.15381	4.81455	4.68032
AZI2	4.09433	4.74253	4.60859	5.05761	4.9711	5.04089	4.88869	5.04431	4.98011	5.08114	5.26503
AZIN1	7.78346	6.73736	6.90537	7.02765	7.36425	6.85017	6.62928	7.05173	6.89561	7.2627	7.30384
B2M	7.37043	7.60952	7.14598	7.29876	7.56845	7.27169	7.17869	8.45709	8.33013	8.24403	8.59303
B3GALNT1	3.59906	4.2078	4.48857	3.22542	3.50975	2.7142	2.62041	2.68178	2.1046	1.79474	3.63403
B3GALT6	4.10325	4.8738	4.94936	5.17717	5.01485	5.40538	5.47981	5.77507	5.59012	5.80439	5.89072
B3GNT1	4.65514	5.07727	5.39216	5.1763	5.44595	6.5754	6.39958	6.14839	5.98124	6.3367	6.29673
B3GNT2	6.13049	4.88356	4.64003	4.30637	4.23561	3.52283	3.41326	3.44839	3.35541	3.09288	2.98347
B3GNT5	2.73627	2.96165	2.8321	3.39055	3.35781	3.82801	3.64673	3.85037	3.49577	3.96598	4.12295
B3GNT9	2.18587	1.65076	1.38405	1.70487	1.48543	2.66903	2.27501	2.37016	2.38128	3.04264	3.55582
B4GALNT4	2.65452	3.56791	3.58684	3.3295	2.98022	4.18681	3.82182	3.58112	3.41764	3.70749	3.52083
B4GALT4	4.57236	3.51173	3.78394	3.12716	3.32703	3.04712	3.11997	3.26204	2.86984	3.07697	2.9537
B4GALT7	3.21781	2.45207	2.49985	2.71273	2.59538	3.22202	3.51747	3.22732	3.0232	3.53968	3.26605
B9D1	4.84758	4.42577	4.13113	4.17969	3.99959	5.04174	5.52997	4.29662	4.18175	3.92167	3.90312
B9D2	4.09339	4.50653	4.10852	4.64674	4.04527	4.47508	5.12143	4.37573	4.39643	4.23036	3.85
BAALC	2.74971	4.13709	5.16837	3.85817	3.5364	5.56552	5.57558	8.39839	8.83538	8.44237	8.53946
BACE2	3.10898	2.15602	2.26695	2.04746	2.05561	2.87579	3.05734	2.62583	2.50878	2.41053	3.2549
BACH2	2.01046	2.8563	3.52014	3.26314	3.16406	2.81831	2.52422	2.81266	2.43923	2.69955	2.64585
BAD	4.63162	5.17755	5.29553	5.05163	4.90615	5.99513	6.09935	5.91441	5.72513	6.40814	6.14212
BAG2	5.00547	2.02821	1.97292	2.09967	3.23132	1.92878	1.75758	2.05743	2.12876	2.38678	2.49109
BAG3	5.30998	5.2521	5.19928	5.54535	5.82706	5.91409	5.61589	6.29756	5.91097	6.58946	6.27929
BAHCC1	1.97085	4.21257	5.23649	5.09255	4.88264	6.04701	5.71891	4.51854	4.51854	4.39506	4.51854
BAHD1	5.13134	4.6893	4.74685	4.20867	4.20867	4.91648	4.99186	5.32481	5.01033	5.15502	4.96023
BAI1	2.73985	2.79909	2.55827	2.70044	2.49825	2.90304	3.4019	3.21412	3.4957	4.43563	3.87774
BAI2	2.47713	2.95393	2.75346	2.90746	2.59146	3.81268	3.7555	3.94328	3.50587	3.91743	3.90328
BAI3	0.996457	1.43785	1.95752	1.80837	1.68853	4.62356	4.29171	6.21201	5.90229	6.30278	6.14684
BAIAP2L1	4.33911	3.63825	3.01967	3.05753	2.73962	2.97633	3.07479	1.45658	1.60563	1.07936	1.53531
BAMBI	6.4065	2.93734	3.01436	3.33199	4.66391	5.62702	5.72928	1.96347	1.9222	1.85997	1.87971
BANF1	4.2259	3.65411	3.32724	3.69321	3.43336	3.42341	3.24216	3.11225	3.49443	3.81263	3.54335
BARD1	5.70598	5.73606	5.04876	6.43929	5.72165	5.23649	4.96347	5.85624	5.79805	6.14017	6.28281
BASP1	8.4247	9.0631	9.58671	8.36501	8.17381	9.65283	9.30868	8.81486	8.69228	7.94802	6.98571
BAT2L2	5.84229	5.6913	5.45507	5.72739	6.03087	5.9113	5.82656	5.31913	5.30296	5.01066	5.11702
BAT3	6.93085	7.24148	7.65904	7.12149	7.02795	8.05553	7.78375	6.95647	7.04358	7.13921	6.92605
BAX	5.81054	5.83633	5.18711	5.055	6.03598	4.76871	4.9172	5.59017	5.27924	5.38787	5.4293
BAZ1A	4.11837	3.63056	3.49648	4.75237	5.35855	5.10603	4.73674	5.0187	4.89741	4.17651	4.79504
BAZ2B	4.3532	5.36615	5.51631	5.17675	4.97583	5.93503	5.64239	5.33	5.43907	4.60529	4.98469
BBC3	3.90163	5.04389	4.56874	4.49004	4.83281	3.94511	4.2147	3.98426	4.03807	3.75639	3.60327
BBOX1	0.85599	0.713696	0.731183	0.863938	0.757023	0.722466	0.713696	2	1.29866	3.97636	3.66903
BBS2	4.25701	6.41498	6.47216	5.83112	5.69905	6.56544	5.96093	6.28744	6.11458	6.12039	6.45072
BBS9	4.05682	5.62167	5.13861	3.83498	4.40413	2.24992	2.29256	2.31324	2.09487	2.17633	1.97457
BCAN	1.51346	1.14769	1.57836	1.28475	1.17082	1.54678	1.46079	5.88705	4.31702	6.5949	6.94724
BCAP29	2.76238	2.61228	2.33433	2.66643	2.80014	2.71476	2.71077	3.26038	3.19233	3.54005	3.61185
BCAR1	4.23061	3.8869	4.22208	3.9945	4.67408	3.98034	4.05853	3.6012	3.60126	3.81515	3.4716
BCAR3	2.03987	4.29926	3.73369	4.57766	4.76092	3.95765	2.85051	3.23023	2.88446	4.70903	5.34169
BCAS2	7.00214	6.6094	6.64342	6.91397	7.18953	6.56133	6.17413	6.14975	6.27687	6.03958	6.37938
BCAS4	4.92296	4.92774	4.53189	4.70049	4.4964	4.17811	4.65944	3.6886	3.99044	4.01677	3.72682
BCAT1	4.99886	4.89224	4.31829	5.32537	5.87633	3.80853	3.5372	3.40476	3.34084	2.58262	2.75299
BCAT2	5.32553	5.89603	5.88509	5.62147	5.41041	4.11936	4.26078	3.81558	4.12102	3.38128	3.62059
BCHE	1.07343	1.0391	1.26902	0.964214	2.12265	3.45906	2.3392	5.34162	5.61151	5.87675	6.34588
BCL11A	3.59946	1.56547	1.58414	1.45396	1.42801	3.63032	3.53156	2.76681	2.66395	1.89525	2.14997
BCL11B	4.46989	2.08406	2.28688	2.03914	1.64155	4.21335	4.57652	3.41549	3.58496	1.62761	1.78241
BCL2L12	8.17742	7.66569	7.14771	7.93156	7.58301	6.43045	6.47525	6.14649	6.04133	5.94626	5.90593
BCL6	3.1434	4.76611	4.70663	4.68804	4.2558	4.07862	3.70598	4.02073	4.04435	5.46092	5.04014
BCL7A	2.32345	3.45134	3.36926	3.13511	2.99603	3.29089	3.54706	3.30562	3.08395	3.2545	3.40211
BCL7C	3.26192	3.26502	3.37577	3.23042	3.35795	3.7433	3.96187	3.57218	3.98897	4.41184	3.90041
BCOR	4.57031	2.32468	2.59183	3.01624	3.23555	4.4968	4.35927	3.6351	3.91953	3.49321	3.77477
BCORL1	1.64155	4.13011	4.64847	3.75916	3.34483	3.81762	3.52482	2.57531	2.62761	2.64847	3.1811
BECN1	5.56087	5.3948	5.29236	5.26837	5.35542	4.67765	4.99135	5.49988	5.73694	5.41639	5.33841
BEGAIN	2.76977	4.98368	5.79494	4.52732	4.03914	2.99458	3.06867	3.80839	2.93734	6.08066	5.5659
BEND3	4.70292	3.23998	3.29339	3.5912	3.46129	3.59332	3.61572	3.4445	3.35433	3.39799	3.47031
BEND4	3.69605	2.04583	1.94066	2.38518	2.22048	1.65561	1.78623	1.47445	1.5653	1.37693	1.44598
BEND5	3.08916	4.13996	4.21023	4.44824	3.90207	4.17473	4.40599	4.33914	4.37921	4.52607	4.5292
BEND7	1.97981	1.99016	2.58714	2.57946	2.32138	3.0813	2.90182	3.16752	2.90944	3.05037	3.0035
BEST3	1.11372	1.11079	1.11713	1.18591	1.25689	1.16412	1.28522	1.22157	1.3062	2.32515	3.04511
BET1	4.14467	4.23553	3.7702	3.86379	4.25566	3.59568	3.30794	2.99002	3.25801	2.91151	3.10876
BEX1	8.67228	8.34921	8.99523	8.33114	8.03485	9.539	9.72925	9.00764	8.82493	8.59861	8.65381
BEX2	7.07916	6.83175	7.86009	7.03628	7.25162	7.85854	7.9644	5.85549	5.6241	2.27798	3.43162
BEX4	7.31125	8.0153	8.25588	7.88533	7.77037	8.52266	8.45059	8.08619	8.04456	7.92896	7.93776
BHLHB9	4.46467	5.05441	4.83693	4.79753	4.45418	4.78031	4.74255	4.40803	3.84499	4.52607	4.42021
BHLHE22	1.34832	1.58222	3.71861	1.41853	1.82432	1.54989	1.58876	1.59779	1.71118	1.24792	1.29414
BHLHE41	1.48975	1.48729	1.30898	1.35974	1.5669	1.27989	1.52514	2.0411	2.04498	3.17096	2.90189
BICD1	4.26379	4.5008	5.54628	4.42559	4.0009	6.22516	5.7761	5.48832	4.63169	6.00135	5.8505
BID	4.82638	2.8508	3.3342	3.85335	4.02541	2.58654	2.54805	3.18112	2.76678	3.46785	3.58896
BIK	3.35822	3.46623	2.66116	2.03705	1.72875	1.50962	1.71832	1.8207	1.77651	1.70894	1.50182
BIN1	4.15026	4.84334	6.09934	5.30737	5.09475	5.84289	5.72027	4.49892	4.71671	4.35715	3.80497
BIRC2	5.99053	6.54213	6.45903	6.4981	6.46924	5.93959	5.99912	6.80752	6.74864	7.16941	7.12106
BIRC5	4.23401	3.33093	2.90077	4.27282	4.17162	3.251	3.40499	3.66042	3.68937	3.83355	3.86226
BIVM	3.45714	4.021	4.26813	4.21109	4.60197	4.8696	4.39067	4.47185	4.37737	4.24897	4.50024
BLCAP	6.93652	7.11936	7.78823	6.65592	6.5306	8.82209	8.62976	7.75067	7.49273	7.36772	7.30168
BLM	5.96555	5.74012	5.03298	6.36054	5.78005	4.96947	4.5404	4.83289	4.26604	4.76765	5.13504
BLMH	6.64112	6.31873	5.82924	6.51224	6.6308	5.10006	5.04766	5.46447	5.68709	5.29308	5.20182
BLOC1S1	4.42626	4.13011	3.97085	4.31542	4.21878	4.91934	4.06781	4.33056	5.6008	5.48285	5.35156
BLVRA	5.81378	5.42089	5.06005	5.43863	5.20594	5.63314	5.61294	6.59156	6.17871	6.42274	6.46238
BLVRB	5.1375	4.37086	3.852	4.5735	4.65421	4.7252	5.0063	4.63459	4.36947	4.91791	4.74308
BMI1	2.73094	3.5204	3.46362	3.75039	3.61323	3.79781	3.87968	4.14989	4.0694	3.74502	3.8578
BMP2	2.95491	3.82011	5.06864	2.85106	4.32881	4.06809	3.60228	1.77181	1.6488	1.41196	1.14845
BMP4	5.32048	4.78555	6.35421	4.66505	7.64104	4.2149	3.89142	1.71809	1.93734	2.03562	2.13422
BMP7	4.21728	5.73452	5.56934	6.08058	6.51216	6.49407	6.3741	5.48275	5.03196	6.20758	6.04077
BMPR1A	5.88992	4.93053	4.63874	5.27949	5.64679	6.54181	6.0686	6.07018	6.46204	5.73257	6.11785
BMPR1B	1.37098	1.99188	1.56685	2.38475	2.13548	3.06276	2.80555	3.6795	3.9791	3.4888	3.80675
BMPR2	3.09915	3.39059	3.90478	3.63745	3.81861	5.15892	5.08775	5.32823	5.24973	5.18143	5.14059
BMS1	4.61914	4.41804	4.21247	4.37436	4.14541	4.03522	4.09446	3.86471	3.82604	3.78493	3.59887
BNC2	3.52979	1.52536	1.60234	1.52799	1.88236	1.50813	1.57263	1.39153	1.34877	1.439	1.53901
BNIP1	4.40464	3.88952	3.73185	4.57824	4.23624	3.68202	3.7273	4.60433	4.31777	4.74312	4.49805
BNIP2	4.78351	4.27592	4.08053	4.59411	5.04688	3.99581	4.04085	4.35045	4.48912	4.32452	4.55539
BNIP3	3.58224	3.7382	3.79644	3.65168	3.72062	3.31671	3.60925	4.21069	4.05371	4.61752	4.31949
BNIP3L	5.82592	6.30721	5.56939	6.59961	6.69498	6.82863	6.83014	6.83211	7.18614	6.88816	6.84046
BOC	2.88344	4.93121	4.63779	4.28551	3.73411	5.56949	5.5194	4.91137	4.89298	4.61693	4.3738
BOD1	8.69345	8.98897	8.74231	8.8744	8.90494	8.53314	8.32917	7.88905	7.90406	7.47111	7.81538
BOK	3.2172	2.39521	2.54541	2.40954	2.75615	2.58617	2.74461	3.19389	2.75832	3.58368	3.26834
BOLA3	7.87707	6.35332	6.00944	6.82451	6.852	6.39951	6.53574	6.21568	6.03628	6.2447	6.31216
BOP1	6.9507	5.46499	5.44692	5.69516	5.8009	5.29793	5.62029	5.83618	5.56285	6.05115	6.2294
BPGM	3.71177	3.79273	3.81895	4.08422	4.46248	5.07326	4.17025	4.05451	3.86516	4.53919	4.92318
BRAF	3.5656	2.27202	2.67807	2.92029	2.45154	2.52356	2.57773	2.34767	2.73335	2.38128	2.05658
BRCA1	3.15423	3.28527	2.80009	3.48594	3.2264	2.7128	2.44444	2.85647	2.59403	2.89186	3.00606
BRCA2	3.77926	3.37156	2.79909	3.55582	3.14893	2.33056	1.926	3.31615	2.96532	3.33914	3.77926
BRCC3	3.76323	2.81927	2.59132	2.92905	2.98188	2.92243	2.96984	3.04029	2.96075	2.89417	2.94191
BRIX1	6.99131	5.48991	5.1235	6.07443	6.21964	5.05052	4.69246	4.98387	5.25165	4.94093	5.05343
BRMS1L	2.91863	2.98316	2.87944	3.41653	3.78862	2.4788	2.29445	3.11962	3.02607	3.079	3.12308
BRP44L	4.16269	3.39232	3.83996	4.24184	4.94626	5.80038	5.39369	6.11187	5.6241	5.99413	6.50303
BRSK1	3.3109	4.15994	4.8014	3.69571	3.66995	4.36022	4.33589	3.68202	3.67161	3.64866	3.59741
BRWD3	3.27501	2.13422	2.27202	2.36457	2.45418	2.62994	2.37573	2.36457	1.99277	2.27202	1.8953
BSCL2	5.12887	5.06393	6.07553	5.22226	5.51538	7.01022	6.66092	6.25058	5.92742	5.62352	5.90833
BSG	5.30623	5.36768	5.36119	5.085	5.13879	5.18791	5.03918	4.31326	4.25604	4.50297	4.25516
BSN	1.70929	1.18269	3.26153	1.3505	1.21412	2.98185	2.57773	2.08746	1.9782	2.19849	2.59216
BST1	2.28688	2.15056	2.24793	2.30159	4.22959	1.42761	1.40599	1.23879	1.46467	1.1177	2.08406
BST2	4.09793	6.61238	5.84344	4.51839	4.68987	1.65149	1.54389	1.11965	0.942877	1.11894	1.04284
BTAF1	4.8347	6.17246	5.92624	5.48203	5.77773	4.64398	4.05556	4.99938	5.08193	4.76406	4.91436
BTBD17	2.38634	3.89661	4.07965	3.92428	3.34751	5.37153	5.52293	5.81764	5.61757	5.34291	5.42766
BTBD6	4.70929	5.15826	5.03254	4.77663	4.27202	5.47411	5.21296	6.09719	5.60318	6.67115	6.62644
BTD	3.47119	1.7866	2.12433	2.0635	2.12433	1.852	2.24184	2.27798	2.07382	2.51854	2.79077
BTF3L4	6.42815	5.96401	5.83049	6.18782	6.44034	5.63138	5.47717	5.39592	5.55721	5.19768	5.2986
BTG1	4.53469	5.55146	5.42853	5.53845	5.26331	4.48418	4.72925	5.06196	5.63903	4.90413	5.04745
BTG2	2.51587	4.69741	4.68721	4.14626	4.09986	3.58264	3.2617	3.21919	3.3678	3.94299	3.88145
BTG3	6.57061	8.62293	8.01592	8.16987	8.60185	8.06124	7.9794	7.9596	7.72083	7.77083	7.88539
BUB1	7.51231	5.69042	4.87431	6.9542	7.02292	6.12763	5.44593	6.04286	5.66477	6.19061	6.92967
BUB1B	7.73884	5.68902	5.14078	6.88557	6.80271	6.61794	5.91049	6.14649	5.94603	6.44824	6.79468
BUB3	6.55863	5.66578	5.09229	6.42491	6.47771	6.20263	5.68921	6.13422	6.15571	6.18448	6.64538
BZRAP1	3.03764	4.61078	5.0186	3.98978	3.49592	4.00514	3.87834	3.39556	3.02547	3.11933	2.99675
BZW1	7.30405	6.67251	6.43746	7.18579	7.581	7.26265	6.99284	7.47934	7.68353	7.45762	7.48328
BZW2	6.62215	6.50007	6.27799	7.19066	7.22894	6.04761	6.04835	5.19818	5.44012	4.68964	4.55622
C10orf114	3.65177	3.47173	3.41067	3.28933	3.31384	3.07589	3.08289	2.96777	3.15787	2.82079	2.5441
C10orf125	4.7846	3.53766	3.22199	3.55689	3.48407	1.94816	2.01706	2.6262	2.86037	2.83186	2.95014
C10orf137	5.40408	5.54272	5.33595	5.33326	5.14787	4.73542	4.56544	4.86886	4.66229	4.90646	4.54254
C10orf140	1.78996	3.09971	2.95643	2.94902	2.52592	1.98797	2.10744	1.93393	1.96726	1.58043	1.7088
C10orf18	4.12443	3.77867	3.94145	4.09212	4.64103	4.07276	3.59698	4.0512	4.05255	3.91393	4.3476
C10orf2	3.99112	3.37002	3.20889	3.41556	3.72572	3.05688	3.01729	2.84744	2.97541	2.64132	2.43316
C10orf32	4.44082	5.32703	5.23138	5.78196	5.45248	5.90962	5.81921	6.15676	6.01194	6.15168	6.26394
C10orf35	5.33271	4.57894	5.83365	4.78555	5.0955	6.19967	5.9535	3.65191	3.96162	2.57531	2.96717
C10orf47	3.69482	4.32743	4.15392	3.62256	3.76075	2.76977	3.22715	2.45361	2.36401	2.47983	2.26648
C10orf57	4.52201	5.11927	4.82615	5.04766	4.73898	3.93564	4.34542	4.45081	4.42657	3.89817	4.18381
C10orf58	6.4941	7.73877	7.54574	7.80948	7.41532	8.10234	7.98242	8.33566	7.9888	7.58826	8.31791
C10orf78	4.04733	2.87367	2.58999	3.55821	3.54539	3.63644	3.49356	3.51041	3.17044	3.51676	3.75462
C10orf82	3.30159	3.51979	3.36737	1.89142	1.65076	1.44361	1.774	1.63227	1.60881	1.64155	1.47508
C10orf84	3.44082	3.91748	4.05178	4.19011	4.41182	4.72336	4.3551	4.1351	4.22905	3.98473	4.19115
C10orf88	3.65878	4.12102	4.49506	4.37643	4.53792	3.81967	3.1375	4.14568	3.81147	4.11603	4.1235
C11orf1	5.18666	5.56194	5.48027	5.67497	5.54164	5.23688	4.85997	3.74416	3.93734	4.21723	4.06781
C11orf17	3.83002	4.99222	4.68092	4.71913	4.51052	3.91793	4.10071	3.65379	3.75581	3.71901	3.61506
C11orf30	2.97931	3.99771	3.58621	3.76545	3.71144	3.49182	3.51165	3.4343	3.40145	3.25658	3.37853
C11orf41	2.1881	3.35298	3.17764	3.55413	2.97585	3.19638	3.47431	4.99012	4.21065	6.28483	6.6639
C11orf48	4.45722	3.72011	3.64378	3.74048	3.88672	3.47561	3.63223	3.50282	3.39986	3.49913	3.52141
C11orf49	3.37346	4.03444	4.09016	4.19226	3.86576	4.91989	4.75552	4.37468	4.66457	4.56308	4.38996
C11orf51	5.29315	4.48349	4.21023	4.76394	4.35896	4.58256	4.46205	4.23036	5.00675	4.9279	4.83137
C11orf59	6.70574	5.78483	5.35534	5.77051	5.53618	5.80346	5.79937	5.96682	6.49778	6.58894	6.4974
C11orf61	3.70054	4.04472	3.92885	4.03989	3.95936	4.55305	4.14625	3.46664	3.66004	3.72371	3.57378
C11orf67	4.07018	4.3729	3.99126	4.19475	4.3398	4.15979	4.4649	4.94327	4.89982	5.18972	5.29814
C11orf70	1.68815	3.49718	3.15264	2.87565	2.26453	2.00539	2.02422	2.52195	2.75037	1.28953	1.79167
C11orf75	6.1744	6.48528	5.75628	5.81805	5.49869	4.1473	4.26594	3.38359	3.15079	3.63425	2.99809
C11orf80	3.35896	3.1127	3.73444	3.43296	3.13914	4.35191	3.89433	3.60526	3.26604	3.93263	3.67243
C11orf82	3.53802	2.99013	2.33287	3.1525	3.1437	2.29505	2.05593	2.88285	2.61641	2.98537	3.21241
C11orf95	6.30925	7.29039	7.97074	7.63438	7.28762	8.15745	7.82432	7.11447	7.11447	6.92766	7.13965
C11orf96	1.86394	4.30524	5.2891	3.48156	3.17313	2.23266	1.88753	4.62585	4.02414	5.91025	6.36247
C12orf11	5.99755	4.6288	4.60745	5.20737	5.67005	4.5825	4.28297	4.76331	4.30955	4.52409	4.77824
C12orf23	3.41209	4.48406	4.3046	4.45711	5.13435	4.68895	4.54789	4.65684	4.99451	4.97042	5.1428
C12orf24	3.26397	3.4096	3.28363	3.68446	3.7627	2.91131	2.82163	2.23476	2.05147	2.35267	2.25008
C12orf26	3.48929	2.53107	1.848	2.44095	2.17632	1.8679	1.94486	1.8679	2.40599	2.22342	1.83996
C12orf34	1.80788	2.15249	2.25265	2.26939	2.42961	2.71766	2.95289	3.30295	2.80209	3.24599	3.71753
C12orf35	6.85512	5.08916	5.10551	5.4666	5.32825	5.29465	5.08443	4.9472	4.77285	4.58389	5.02857
C12orf4	3.40549	3.3743	3.55395	3.6698	3.72493	3.40114	3.14611	3.97247	3.90099	4.16065	4.3587
C12orf45	6.82629	5.11061	5.16672	5.57924	5.57198	5.04658	5.09085	5.1635	4.74631	5.3345	5.13627
C12orf5	4.22726	4.43918	4.09456	4.37684	5.36922	3.42535	3.47699	4.96826	4.70212	5.25721	5.32233
C12orf52	5.72274	5.0197	4.88509	4.58976	4.80787	4.88655	4.91934	4.77505	4.55152	4.91934	4.63459
C12orf62	6.63764	6.35226	6.44593	5.93805	6.28021	5.7126	6.17013	6.16732	6.01436	6.71932	6.73254
C12orf68	1.61824	1.91839	3.81762	2.05658	1.95233	4.51033	4.00809	3.74416	4.17871	4.4121	4.01614
C12orf75	4.9782	5.51412	4.90014	5.74792	6.06932	4.63807	4.89918	5.54381	6.2077	4.47054	4.42021
C12orf76	3.33771	4.88313	4.84499	4.59932	4.63981	4.73227	4.59634	4.74792	4.59216	5.01837	5.25134
C13orf15	0.963474	1.25701	1.26903	1.80323	1.29278	2.10769	1.7866	5.50779	5.854	5.08916	5.43062
C13orf18	1.87514	2.73403	2.58471	2.09337	1.59311	1.07494	1.30338	2.89446	2.09677	4.03218	3.73418
C13orf23	6.41083	6.03263	5.99943	6.19895	6.22384	5.75787	5.55061	5.4935	5.27332	5.49232	5.38762
C13orf27	4.95047	4.95884	4.65764	5.45516	5.48736	4.52795	4.34127	4.40599	4.10434	5.02326	5.23879
C13orf34	3.73134	3.18699	2.65411	3.83765	3.50388	3.10743	3.11825	3.18997	2.89434	2.99518	3.10496
C13orf38	3.05499	1.50407	1.46181	1.81497	2.32027	1.3444	1.68999	1.53046	1.45816	1.79167	1.60328
C14orf104	3.58496	2.6017	2.63227	2.84599	3.42761	3.62761	2.70266	2.45943	2.43563	2.10434	2.80116
C14orf106	5.29295	4.24228	3.78309	4.82588	5.00086	4.00388	3.53766	4.07789	3.97763	4.12433	4.6053
C14orf126	6.09022	4.75168	4.53605	5.6153	5.70349	6.08683	5.94486	6.79546	6.38198	6.6311	6.82069
C14orf129	7.22468	7.06534	6.92053	6.95699	7.08204	6.34483	5.9535	6.68004	6.74953	6.6744	6.80813
C14orf135	4.48158	5.50055	5.66924	5.73086	5.85277	6.45633	5.89181	6.01907	5.90611	5.80224	5.93139
C14orf156	10.0755	8.65885	8.59939	8.92089	9.01659	8.57758	8.66761	8.4778	8.29861	8.54778	8.54241
C14orf162	2.51854	5.38681	5.56651	5.76818	4.29719	6.06889	6.19574	4.87627	4.80426	2.77189	2.54102
C14orf169	5.6565	4.24641	4.24641	4.72738	4.47832	5.16027	4.7866	4.42291	4.07468	4.59753	4.23573
C14orf179	5.05615	6.13668	6.13031	5.7211	5.77926	6.5097	6.66149	5.85922	5.64559	5.66363	5.37121
C14orf181	3.08576	3.19849	2.77189	3.06178	2.1177	2.67356	2.55582	1.91073	2.22651	2.14405	2.01792
C14orf37	3.88158	4.06438	4.10299	3.99114	3.44298	4.37646	4.60654	4.70669	4.01792	4.58742	4.23689
C14orf4	7.7875	7.01365	7.1006	6.51087	6.68028	9.12117	9.15252	9.21234	9.25463	9.19574	9.30806
C14orf43	3.9982	4.65935	5.24793	5.50335	5.26791	4.93782	4.03298	5.05961	4.851	5.44526	5.61324
C14orf79	2.02503	2.36737	2.34199	2.22959	2.14078	3.41954	3.57894	2.22651	2.62293	2.19219	2.15381
C14orf80	3.69488	3.87971	2.69377	3.72356	2.92029	3.87971	4.0036	3.82782	3.61117	3.78241	3.89142
C15orf23	6.56316	5.82757	5.23688	6.58526	6.58451	6.22226	6.09845	6.53481	6.08406	6.42072	6.81314
C15orf41	4.95884	4.5552	5.02945	4.36177	4.89142	4.30816	3.91648	3.93546	3.61235	3.58496	3.75275
C15orf42	3.58496	2.71149	2.12433	2.97269	2.49825	2.73769	1.94486	2.18903	2.34199	2.58256	3.07382
C15orf5	1.91456	2.62059	2.58736	2.26604	2.47768	3.66903	3.12433	3.63691	3.23726	3.43162	3.64386
C15orf52	2.27324	2.47879	2.41889	2.55213	2.135	2.3004	2.50242	2.80612	2.77982	3.48413	3.08137
C15orf59	2.80941	2.51096	3.42626	2.78031	2.25096	2.67356	3.23879	4.56194	4.39985	4.42291	4.12433
C16orf42	5.85125	5.64645	5.76049	5.49089	5.29131	5.77162	5.61559	6.0663	5.89966	6.46091	6.43563
C16orf45	3.8739	4.65838	4.60014	4.70879	4.24143	4.51552	4.34984	5.02818	5.14864	5.24509	5.32176
C16orf48	3.48929	4.36387	4.76447	4.6865	4.58316	5.98527	5.76818	4.95931	4.73444	4.69877	4.97361
C16orf53	5.05809	5.48058	6.34452	4.94606	4.78358	5.60493	5.19248	4.51882	4.31646	3.93218	3.95302
C16orf55	3.1806	3.79524	3.90251	3.69926	3.47396	3.98236	4.2328	3.62237	3.41847	3.59327	3.67089
C16orf59	4.81303	4.00947	3.54122	4.16757	3.85084	3.50813	3.39458	3.56228	3.19406	3.66955	3.5949
C16orf61	6.48543	5.93216	5.85848	6.68398	6.92493	6.99469	6.6872	7.01469	6.73985	6.98345	7.11374
C16orf63	4.12203	3.31941	3.09758	3.47044	3.78974	2.99693	3.0903	3.37308	3.26782	3.40402	3.40249
C16orf68	4.35403	4.05918	4.35755	4.02237	4.27501	3.83895	3.83794	2.852	2.65076	2.51602	2.48543
C16orf7	3.12102	3.79286	3.77926	3.68594	3.21878	5.20085	4.92458	4.98459	4.31687	4.96255	4.75328
C16orf72	3.81576	3.18119	3.31179	3.30366	3.84622	3.00763	2.77648	3.61316	3.56849	3.67164	3.87852
C16orf75	7.27277	6.65177	5.88509	6.88435	6.41075	5.79597	5.45319	5.45615	5.23649	5.66221	5.66221
C16orf79	2.54597	3.15866	3.20477	3.21723	2.56071	3.94298	3.79909	3.30743	3.30597	3.42492	3.25399
C16orf87	5.48061	5.47708	5.42745	5.55601	6.21223	5.58137	5.118	5.34859	5.39202	5.17628	5.95834
C16orf88	5.53722	5.12912	4.69362	5.39469	5.45812	5.04939	5.06506	4.35739	4.3624	3.82849	4.00674
C16orf93	1.88663	2.24168	2.937	2.5805	2.31518	4.31461	3.60683	2.69652	2.75254	2.68289	2.6866
C17orf100	3.0018	3.37712	3.6427	3.38543	3.97085	4.66959	4.47962	3.7137	3.90014	4.04352	3.91073
C17orf106	3.11936	2.26604	1.73118	2.6893	2.02503	1.95233	1.94486	2.75489	2.6893	2.96347	2.7866
C17orf48	3.29498	3.47424	3.2979	3.63992	3.97573	3.31549	3.13517	3.2796	3.41583	2.81887	2.97776
C17orf49	6.6512	6.64429	6.55949	6.70612	6.25607	7.26547	7.07125	6.72778	6.99209	7.10863	6.81583
C17orf58	5.66557	4.83352	4.47315	5.41745	5.47307	4.76997	4.1901	5.14541	4.70039	4.92135	5.20231
C17orf75	5.61765	5.14037	5.2426	5.43129	5.62381	5.20672	4.49121	3.94673	4.03474	3.64386	3.6241
C17orf76	3.26454	2.20477	2.57289	2.20477	1.60407	4.1035	4.2149	5.1102	5.87946	4.63052	4.51728
C17orf79	6.67426	6.24698	6.01212	6.57092	6.53636	6.68356	6.57243	7.11145	6.98834	7.1635	7.3565
C17orf89	5.59337	4.78702	4.27714	4.93076	5.37053	5.09733	5.03468	5.63581	5.35316	5.93448	5.85896
C17orf90	3.57168	2.79077	2.67129	2.94673	3.05311	3.66107	3.66562	2.66676	3.05311	2.53107	2.56316
C17orf91	2.2719	2.89104	3.48993	2.82886	3.19929	2.03787	1.95541	1.76447	1.87895	2.24049	1.87164
C17orf95	6.41532	5.83441	5.72928	5.93475	6.24565	5.87701	5.30012	5.83213	5.61794	5.70901	5.71122
C17orf96	2.65076	3.87578	4.38957	4.64962	4.9528	5.09972	5.29425	2.5509	3.38543	2.82171	3.09424
C17orf97	2.43296	2.62293	2.84197	2.50335	2.31034	3.91839	3.77189	3.13093	2.65076	2.66221	2.49057
C18orf1	1.15264	1.41617	1.30504	1.47665	1.55215	2.40924	2.11035	1.66656	1.66591	3.41064	3.1733
C18orf10	6.62329	6.29697	6.18474	6.64854	6.41738	7.19436	7.02732	5.95882	6.16798	6.01665	5.9801
C18orf18	3.91456	5.30524	5.18666	5.15664	4.57894	3.80323	4.08916	4.47962	4.55459	4.63923	4.54411
C18orf19	4.65218	3.87798	3.50717	3.63589	3.92517	3.64655	3.28939	4.2864	3.67779	4.22476	4.19012
C18orf21	6.06199	5.33771	4.98959	5.6314	5.40735	5.54504	5.29389	4.9991	4.98732	5.12516	4.99684
C18orf32	5.46695	6.38733	6.68468	6.27984	6.87787	6.86443	6.54473	6.98322	7.22275	7.16672	8.05512
C18orf54	4.19579	4.12139	3.88216	3.99585	3.94535	2.98854	2.68981	3.9509	3.5603	3.90114	4.10816
C18orf56	4.26604	4.6865	4.0036	4.51979	4.59694	3.45549	3.59932	4.38336	4.26604	4.30305	4.27724
C18orf8	3.95606	4.42291	7.78372	4.96209	5.70515	5.03298	4.70487	4.60466	4.43496	4.53667	4.52857
C19orf10	5.39086	5.09206	4.95215	4.96661	5.4524	5.50806	6.00111	6.00416	5.93752	6.03285	5.66069
C19orf18	1.94111	2.36737	2.95047	2.02503	2.15381	3.11437	2.94111	2.73769	2.19849	2.57289	2.27501
C19orf2	6.34144	5.68394	5.4009	6.04725	6.23729	5.21416	5.16178	5.95675	5.85166	5.97836	5.99161
C19orf22	5.16906	4.40745	4.60644	4.26363	4.01953	5.0035	4.58939	3.98048	4.3026	4.91735	4.5847
C19orf24	5.72574	4.94533	4.765	4.79181	4.9782	4.60644	5.07211	5.21607	5.05528	5.24565	5.5245
C19orf25	3.98606	3.21992	3.18988	3.18953	2.88454	3.62637	3.94906	3.68428	3.40939	3.92442	3.53539
C19orf33	4.85798	1.78241	2.02503	1.62761	1.38957	1.25701	1.28096	1.38405	1.75275	1.67807	1.07039
C19orf42	5.32553	4.66846	4.30159	5.25475	5.1815	4.36947	4.39849	5.33128	5.50748	5.4219	5.6946
C19orf43	6.96473	6.60472	6.93926	7.03841	6.74379	7.61281	7.02027	7.01146	7.18366	7.5678	7.66284
C19orf46	4.14975	3.19219	3.56071	2.61824	2.65992	1.82375	2.27202	2.41684	2.31034	2.46205	2.29866
C19orf48	6.17345	4.85096	4.41963	5.47189	5.48106	4.53643	4.39946	4.33882	4.64784	5.0831	4.99405
C19orf51	1.09761	1.23879	1.65076	1.61824	1.31615	3.91073	2.61824	1.62761	1.32769	1.37851	1.09761
C19orf61	3.09049	3.89668	3.91208	3.58616	3.42369	4.416	4.47441	4.05914	4.07046	4.11788	4.01678
C19orf63	8.74008	7.75482	8.09133	8.29907	8.60855	9.10058	9.05593	8.8976	8.30268	9.9554	9.97857
C19orf66	3.69246	2.5167	2.3563	2.01164	1.629	3.29419	3.32103	3.03781	3.28949	2.87385	3.22093
C19orf70	4.66278	4.56255	4.59813	4.52982	4.57894	4.9364	5.05832	5.1235	5.12763	5.6314	5.29866
C19orf76	3.53356	3.61353	3.89821	3.93074	3.69599	3.40054	3.33056	3.06523	2.81352	3.2032	2.58496
C1GALT1	4.92505	2.80735	2.5509	3.25399	4.10769	2.47768	1.95606	3.02503	3.2854	3.04264	2.83996
C1QBP	8.97659	7.40837	7.12567	7.82572	8.06329	7.36702	7.01759	7.32733	7.28633	7.3419	7.44328
C1QTNF4	1.53107	3.14893	3.67694	2.34767	1.74416	3.63923	3.5472	3.20477	2.34199	3.21878	2.67356
C1QTNF6	2.52607	3.02503	3.1811	2.60881	2.36457	3.22805	2.97085	2.99277	3.66107	2.91073	3.27501
C1R	2.768	3.32702	3.33884	2.64298	2.211	3.32019	3.4109	3.04393	2.76918	2.92635	2.92965
C1RL	3.43563	5.05918	5.41886	5.16712	5.23228	6.31651	5.84248	2.96901	3.1811	2.62994	2.10769
C1orf103	4.2258	4.30376	4.32012	4.22684	4.88939	3.44785	3.69874	3.78956	3.42282	3.66096	3.82828
C1orf109	3.54112	3.14948	3.2936	3.70802	3.91286	3.35792	2.96009	2.97826	3.0651	2.84172	3.03464
C1orf114	2.105	3.00511	2.91855	3.15378	3.0616	4.13989	3.8008	2.65278	2.67321	2.33669	2.3556
C1orf115	4.01792	3.33199	3.66562	3.20163	2.9241	4.38059	4.38405	3.20477	2.41954	3.27053	3.13586
C1orf122	6.67186	6.93322	6.91588	6.72	6.62205	6.80581	7.20887	7.88941	7.67243	8.39849	8.19638
C1orf135	4.12411	2.91073	2.38029	3.09184	3.05199	1.95701	1.79046	2.32834	1.97765	2.59499	2.82233
C1orf144	3.55118	2.69855	2.54718	2.83891	3.00312	3.15914	2.9143	3.05029	3.59228	3.49336	3.51793
C1orf156	4.59991	4.18031	4.1375	4.35473	4.28614	3.80529	3.42626	3.9991	3.56071	3.81147	4.07125
C1orf163	5.49857	4.17073	3.43296	3.87676	3.7761	2.94298	3.51979	3.89336	3.65191	3.62644	3.7866
C1orf168	1.05704	2.08908	2.23978	1.51726	1.10026	3.32728	2.52584	1.09237	0.908559	1.04898	1.01056
C1orf172	3.77926	1.26303	1.67356	1.0635	0.879706	0.933573	1.52607	1.08406	0.757023	0.970854	0.963474
C1orf183	2.77109	2.42624	3.70472	2.4988	2.7791	2.45627	2.30414	3.97933	3.78566	5.16058	4.7687
C1orf187	3.12826	2.23003	3.35258	2.44734	2.2009	2.40473	2.39757	2.4305	2.56349	1.96552	1.9238
C1orf189	3.45022	3.03562	2.88362	3.18745	3.21412	2.67356	3.14731	2.45943	2.64616	2.22959	2.72465
C1orf192	1.22651	1.15056	1.28096	1.1635	1	3.45812	3.19849	1.1635	1.23879	1.25096	1.16993
C1orf212	5.54805	5.05609	4.90532	5.26519	5.25432	4.85193	5.10127	5.81582	5.51379	5.92765	5.76752
C1orf213	2.37014	6.34907	5.99623	5.51969	4.95298	3.93904	3.91308	3.26646	3.47223	3.54338	3.35142
C1orf216	3.05498	2.34653	2.62371	2.77262	2.53447	2.28326	2.52294	2.72932	2.48881	3.62287	3.09327
C1orf226	1.87997	2.43826	2.83096	2.25008	1.90044	2.82044	2.81587	3.56961	3.3559	3.59378	3.33025
C1orf228	1.5008	2.51602	2.72247	2.37016	1.88362	3.07211	3.0018	1.76129	2.05658	1.73118	1.54597
C1orf230	1.42761	1.3505	1.78241	1.31034	1.36737	3.01436	3.37156	1.52607	1.34483	1.40599	1.22651
C1orf25	3.63029	3.35123	3.48124	3.0466	3.44595	2.9819	2.8634	2.78359	2.62093	2.69557	2.96159
C1orf26	2.8135	2.96797	3.25307	2.99772	2.98997	2.47388	2.4703	3.4831	2.96143	3.39849	3.31249
C1orf31	6.65285	5.58661	5.24414	5.79679	6.04684	5.51999	5.15664	5.59675	5.379	5.31386	5.59058
C1orf51	3.39506	3.38405	3.17153	2.73769	2.49825	4.0798	3.55949	3.04264	3.20633	3.48027	2.75275
C1orf52	5.80931	6.15448	6.74164	5.8335	6.02872	5.7175	5.70262	5.89798	5.81111	5.921	5.83458
C1orf54	4.49378	6.53045	6.18785	5.79883	5.3427	6.7909	6.64717	6.4353	6.27743	5.79181	5.93546
C1orf57	7.19834	6.79995	6.24121	6.80114	7.12478	6.3424	6.5467	5.954	5.76122	5.91614	5.86567
C1orf59	4.97085	2.36737	2.52857	2.32769	2.07724	1.96347	2.31325	2.15704	1.96717	2.32481	2.01436
C1orf61	3.0993	5.51412	5.75596	6.40752	4.17792	9.34509	8.94886	11.1623	10.5867	11.4746	11.0448
C1orf63	3.55165	4.68562	4.75964	4.06834	4.49462	4.48023	3.97513	4.0175	4.11671	4.15683	4.21612
C1orf85	5.28255	4.58221	4.33898	4.23233	4.1183	3.9119	4.01266	3.4646	3.58564	3.93364	3.75662
C1orf88	1.96446	3.17887	2.61169	2.09652	2.27329	3.0621	3.01313	2.08572	1.76072	1.65424	1.76245
C1orf93	3.906	3.37942	3.4983	3.49867	2.98543	4.12818	3.78045	4.03883	3.92522	3.96725	3.80949
C20orf103	1.9742	2.4927	1.89577	2.18201	1.74106	1.65017	2.09589	2.48022	2.13241	3.67551	3.9225
C20orf108	6.13709	7.31352	7.28411	7.70853	7.63161	7.76706	7.73985	7.80084	7.7922	7.46573	7.28642
C20orf111	4.63442	5.00692	5.22683	4.96351	4.62702	4.16586	3.94251	4.16242	4.15241	4.38045	4.40178
C20orf112	3.19703	4.03893	4.22989	4.20486	3.8867	4.31495	4.39031	3.82323	3.5834	3.67585	3.35357
C20orf160	3.68594	2.47768	2.30743	2.73769	2.14731	2.20163	2.46728	2.07724	1.96717	1.87971	1.78241
C20orf195	2.19535	2.76977	3.03562	2.12102	2.07382	3.16672	2.89336	2.73335	2.12763	2.02857	2.09085
C20orf20	4.61471	4.34554	4.47054	4.21801	4.22574	5.24222	4.93923	4.64501	4.42021	4.63981	4.68032
C20orf46	2.13093	2.33056	3.18269	2.30743	2.30451	4.1914	3.58015	1.73118	1.58496	1.7866	1.35614
C20orf7	5.41312	4.43363	4.19692	4.63052	5.13709	5.10852	5.12763	4.91025	4.71918	4.69877	4.7666
C20orf72	7.75642	7.59783	7.05115	7.54782	7.62476	6.84185	6.52669	6.96982	6.48832	6.95687	7.22815
C21orf33	6.01529	4.6661	4.62139	5.20462	5.02896	5.12085	5.23079	5.20952	5.05262	5.50247	5.3159
C21orf45	6.72555	5.83538	5.54995	6.17519	6.21311	5.55802	5.07698	4.93103	5.07067	4.62833	5.34515
C21orf56	4.24413	3.94579	3.90497	3.92315	4.06264	4.09085	3.93074	3.24336	3.25701	3.17792	3.97636
C21orf57	3.44177	4.3185	4.12845	3.71054	3.81482	3.32954	3.31149	3.28408	3.28292	3.22917	3.27347
C21orf62	1.37477	1.44523	1.31075	1.41297	1.28935	2.31216	2.30416	5.08467	4.95898	3.73224	4.31813
C21orf63	2.58722	2.2135	3.27562	2.08276	2.00719	1.88556	2.21238	2.25453	2.22334	2.19933	2.54332
C21orf70	4.97728	3.65764	3.26604	3.65076	3.81558	3.63343	3.70929	3.69377	3.34483	3.74846	3.56194
C21orf88	3.12469	1.38362	1.14251	1.25912	1.11318	0.998538	1.10874	1.56241	1.38919	1.27251	1.39705
C21orf90	2.09085	3.04264	2.25701	2.30159	2.09085	2.08066	2.23573	2.1375	1.88753	1.89142	1.91073
C21orf91	4.50956	4.20762	4.25747	4.36115	4.54321	3.80381	3.72402	3.37873	3.32415	3.08792	3.38099
C22orf28	6.91695	6.96298	6.62662	6.93663	7.08888	6.01009	6.15362	6.13398	6.27534	6.14176	6.26274
C22orf32	4.08433	4.60476	4.6012	4.508	4.34214	4.79641	4.78239	4.74424	4.92892	5.26699	5.0484
C22orf36	4.26604	4.63691	5.07425	4.52982	4.45483	4.85898	5.10559	5.12474	4.75168	5.37295	5.08194
C22orf9	3.27855	3.64955	4.32719	3.50806	3.58616	4.30577	4.26742	3.39918	3.20746	2.93775	2.90939
C2CD4C	4.04439	6.12184	6.16027	5.27947	4.28614	6.16249	6.03782	4.70321	4.0781	4.56742	4.26003
C2orf29	6.66661	5.99752	5.91886	6.29241	6.43946	6.18844	6.20828	5.96162	5.51602	5.78477	5.66619
C2orf3	3.40914	3.55971	3.41897	3.87975	3.72686	3.47994	3.53923	3.49315	3.19418	3.81867	2.52647
C2orf40	2.83188	2.19849	1.39506	1.59455	1.41684	1.03562	0.925999	2.56071	2.17313	4.17712	3.74739
C2orf44	4.98459	4.49953	4.27053	4.63923	3.73227	4.40395	4.0009	4.6241	4.21801	4.64616	4.63459
C2orf49	4.16965	4.73832	4.40121	4.45308	4.73063	4.15011	4.01771	4.13871	3.73014	3.91353	3.84482
C2orf56	4.97028	3.34272	3.24553	3.274	3.77867	3.24548	3.07825	3.11428	3.01275	2.92955	3.07915
C2orf63	1.78823	3.07309	3.25897	2.80797	3.0102	4.21372	3.70021	3.49257	3.38846	3.49939	3.60636
C2orf69	6.8147	6.41484	6.66095	6.19598	6.31899	6.21682	5.79355	6.19657	5.98129	6.23263	6.71001
C2orf7	3.01752	3.20517	3.64034	3.20526	3.22299	3.3882	3.47078	3.9136	3.65725	4.40155	4.16377
C2orf72	2.05006	2.06645	2.09365	2.09614	1.80081	1.79398	2.07073	4.11973	3.09057	4.27895	3.97935
C2orf74	3.87381	4.41346	4.64904	4.43162	4.95791	3.89724	3.66562	3.43162	3.37156	3.18903	3.56925
C2orf76	2.80116	3.83491	3.59335	3.48414	3.60881	3.98185	3.57894	4.4363	4.26003	4.72629	4.57289
C2orf80	1.09761	1.02857	0.970854	1.1177	1.01436	1.41143	1.29278	6.82451	7.31642	6.38111	6.7736
C2orf81	2.10434	2.74631	2.93357	2.91456	2.57289	3.8268	3.0018	2.48027	2.37295	2.1177	2.27798
C3orf1	7.35235	6.87246	6.65607	7.06749	6.99118	6.34979	6.41498	6.93652	6.86047	6.97739	6.71781
C3orf14	6.07339	4.5435	5.47249	5.52513	5.06609	5.25965	4.96347	5.6372	5.26266	6.48543	6.10999
C3orf15	1.18903	4.26078	4.09592	4.13996	2.85997	4.74685	4.89336	2.30743	1.65535	1.61824	1.47508
C3orf18	2.12102	2.62293	2.76129	2.91456	2.3978	3.21568	3.34767	2.64155	2.53854	3.26003	2.7866
C3orf21	3.24032	3.37895	2.83454	3.3575	3.42447	4.1887	4.61826	4.04065	3.94286	4.04667	4.06272
C3orf25	2.12102	2.62293	2.48285	2.32193	2.32769	3.81455	3.33485	2.48285	2.48285	2.13093	2.26903
C3orf26	6.53978	5.67384	5.33771	6.08831	6.38146	4.90159	4.77558	4.99865	5.01703	5.16672	5.01703
C3orf34	2.00408	3.71694	3.39794	3.60684	3.37411	4.06648	3.92765	3.42037	3.34661	3.09777	3.28165
C3orf39	3.34483	4.07639	3.52482	3.85798	3.45549	4.41346	4.66278	4.12928	4.21257	4.43962	4.46923
C3orf58	2.57924	2.8578	2.93341	2.84115	2.55871	2.75569	2.77541	3.3808	3.79522	2.79909	3.01955
C3orf59	4.26937	3.31418	3.18682	3.21415	2.8528	2.70248	2.96175	2.51166	2.45183	3.05235	2.76758
C3orf63	4.80705	5.8325	5.85302	5.88569	5.88719	6.46383	6.11419	5.92188	6.00496	5.9477	6.02743
C3orf64	3.51246	1.77553	1.61602	1.87754	2.33129	1.47776	1.41117	1.57762	1.50453	1.31623	1.38064
C3orf70	1.74803	2.37218	2.70367	1.9344	1.51089	2.18544	2.03613	4.91308	4.11393	5.48364	5.47662
C3orf78	5.972	4.22728	3.77926	4.69544	5.05224	4.30378	4.55766	4.45418	4.30597	4.52607	4.26754
C4orf14	6.38007	5.92979	6.03694	6.11645	6.10371	5.41177	5.6907	5.41515	5.14731	5.13627	5.15381
C4orf19	1.22177	1.47309	1.29557	1.46763	1.2498	2.13696	1.97179	3.94487	3.67902	3.99692	4.10263
C4orf31	1.73118	5.12309	3.9644	3.68482	2.52356	1.79909	1.79909	1.74846	1.83996	1.81558	1.79909
C4orf33	3.43962	3.51854	3.88947	3.12928	2.69599	3.64847	2.98368	3.73877	3.55827	3.30889	3.45812
C4orf43	3.14049	2.38698	2.41975	2.56223	3.26218	2.27671	2.041	2.0433	2.00477	1.94855	2.31038
C4orf46	7.25548	6.75538	6.66047	6.93987	7.17215	6.50179	5.9777	6.64467	6.25168	6.18404	6.48623
C4orf48	4.51728	6.8249	7.06534	6.81634	6.38578	7.94673	7.69119	7.75308	7.37634	7.78914	7.70984
C4orf52	6.88118	6.95315	6.3856	6.8339	6.78188	5.66619	6.08406	6.32193	6.11624	6.22709	6.09339
C5	1.3505	2.85	2.25701	3.15866	2.61353	3.5008	3.32048	3.20477	2.85	3.39094	3.38405
C5orf13	6.20306	5.98738	6.20821	6.12701	5.64599	6.79537	6.80916	6.45798	6.70165	6.72391	6.61883
C5orf23	1.39506	1.48543	3.34483	1.77821	1.82782	0.956057	1.41684	1.52607	1.66903	1.52105	1.28688
C5orf28	2.19949	2.49248	2.43499	2.8977	3.10498	2.19944	1.88169	2.46407	2.36984	2.58216	2.56688
C5orf30	5.54535	5.74873	5.88338	5.77637	5.69181	5.9535	5.71672	6.85898	7.0662	6.66988	7.04865
C5orf32	6.74767	7.96484	7.68399	7.56341	7.8757	7.1909	7.14223	6.82364	6.33358	6.6757	6.73196
C5orf35	4.03122	3.91456	3.6893	4.1914	4.81198	3.90207	3.27798	3.77294	3.64155	4.60703	5.41143
C5orf39	2.21412	2.29572	2.23266	2.22651	1.9222	2.14731	2.63923	4.47508	3.92029	6.51791	5.06178
C5orf41	1.5585	3.08295	3.14669	2.53925	2.82824	2.58084	2.5637	2.58312	2.66722	2.39604	2.4713
C5orf42	1.82246	2.57975	3.11867	2.48729	2.28975	3.3115	2.80844	3.00537	2.91997	2.79974	2.79132
C5orf44	3.66773	3.34977	3.70802	3.69253	4.21819	3.93552	3.46065	4.03572	4.09632	3.79008	4.35275
C5orf53	1.97085	2.41143	2.7866	2.30743	2.10769	2.86196	3.12433	3.08916	3.15543	3.73985	3.31179
C5orf54	3.28096	4.38474	4.32912	4.2149	3.75061	3.74093	3.34341	3.86394	3.37016	3.92505	4.24793
C5orf55	3.11103	3.41954	3.49953	3.29278	2.63227	3.49953	3.57894	3.29866	3.64155	3.49953	3.11103
C6orf1	2.32193	2.38128	2.7866	2.19849	1.88362	3.14568	3.10601	2.73769	2.83592	3.40463	2.81352
C6orf115	7.90713	7.56811	7.53559	7.72595	7.69021	6.40922	6.02481	5.25512	5.42459	5.10392	5.35966
C6orf118	1.22297	3.08877	2.90035	2.82959	2.13796	3.73928	2.9688	2.89721	2.69193	2.44094	2.80534
C6orf120	4.24414	4.19724	4.06274	4.07853	4.41444	3.58957	3.37845	4.0257	4.07242	3.82279	3.87168
C6orf124	1.98458	4.21388	4.57528	3.92177	2.93083	3.73043	3.21739	3.11618	3.35442	3.11626	2.75039
C6orf129	5.1014	6.22052	6.15056	6.55903	6.61515	6.51096	6.83605	7.35262	7.0376	7.5168	7.44857
C6orf130	7.10612	7.56659	7.34341	7.55949	7.32652	6.84009	6.89603	6.52857	6.2386	6.30305	6.27333
C6orf138	1.4937	3.70453	3.14131	2.57479	3.36103	2.02694	1.83003	2.33692	2.16054	2.03399	2.34657
C6orf141	1.90118	3.02965	2.72513	2.32844	2.58466	1.48108	1.60765	1.47785	1.46724	1.43304	1.41839
C6orf145	1.96347	2.70708	2.87381	2.30159	3.24945	3.1375	2.40599	6.20457	6.08958	5.5435	5.82248
C6orf168	3.11434	3.20375	3.96541	3.20537	3.22612	3.59652	3.20757	2.91815	2.68612	2.86401	2.67561
C6orf170	2.71149	4.94111	4.99367	3.30451	3.24641	3.40871	2.88557	3.74416	3.5741	3.30743	3.38267
C6orf174	1.91487	1.65992	3.10493	2.28624	2.1949	4.06752	3.3276	3.3468	2.89033	2.88465	3.32811
C6orf192	3.69915	3.35164	3.14657	3.40325	3.20482	4.32903	4.36679	3.38441	3.2867	2.82314	2.69215
C6orf211	6.19974	4.9708	4.68641	5.12718	5.65691	4.40813	4.1737	4.56019	4.55045	4.56468	4.86323
C6orf225	3.93231	4.93811	4.85344	4.55163	4.19307	4.92943	4.99565	4.85107	4.49874	4.27271	4.48991
C6orf226	2.36737	3.37156	3.49953	3.44228	3.16027	3.54597	3.79597	3.83794	3.76235	4.15056	3.55213
C6orf26	2.68995	3.94005	3.61127	3.97117	3.71213	4.11795	3.64496	3.76534	3.73845	4.18259	4.0472
C6orf47	2.69153	2.44361	3.20477	2.81558	2.90881	3.51475	3.24641	3.30597	3.14241	3.47379	3.24641
C6orf52	2.10769	3.6241	3.36177	3.87086	3.9279	4.20867	4.337	3.48414	3.31615	3.35755	3.53107
C6orf57	4.20598	5.02394	4.51406	4.85147	5.12168	3.71381	4.39822	4.00446	3.87193	3.79161	3.57309
C6orf62	5.92799	5.54157	5.65514	5.36679	5.83591	5.59492	5.41009	6.39387	6.51186	6.31028	6.45026
C6orf70	3.32193	4.23036	4.17552	4.30451	3.95513	5.06005	4.92647	4.05137	4.31976	4.18745	3.66903
C6orf72	3.34122	3.40284	2.85495	3.22647	3.49229	3.39983	3.48067	3.7637	3.79033	3.75363	3.88293
C6orf89	2.47179	2.73416	2.92503	2.88352	2.57679	3.24049	3.27558	3.67287	3.46392	3.6883	3.74715
C7orf11	7.37669	7.44576	7.3928	7.64225	7.94229	7.44328	7.21183	6.91219	7.08011	6.70523	7.10876
C7orf23	5.20516	5.32912	4.86987	5.70846	5.83137	4.45943	4.21335	3.12433	3.05658	3.56803	3.53107
C7orf27	4.45681	3.43962	3.72683	4.29572	4.08421	5.16621	4.98755	4.46104	4.06264	4.7169	4.29572
C7orf30	8.10245	7.55972	7.44477	7.62659	7.81794	7.26153	7.17313	7.18587	6.9798	7.47119	7.44609
C7orf36	5.36597	4.70819	5.07211	5.34944	5.22149	5.85674	5.20555	5.45286	5.14934	5.31179	5.71067
C7orf41	2.11547	2.60509	2.91167	2.48028	2.34581	3.40913	3.25691	3.16138	2.97919	3.28263	3.48955
C7orf44	4.21916	4.37976	4.02394	4.53804	4.31963	4.25991	4.17787	3.57006	3.76926	3.29461	3.43358
C7orf47	6.51365	5.97453	6.02724	5.84875	5.71122	6.18567	5.86071	5.60051	5.42962	5.47573	5.46597
C7orf49	5.14975	3.62644	3.26303	3.64847	3.80735	4.0009	4.26228	4.32625	3.98914	4.5552	4.39917
C7orf50	5.0387	5.23266	4.65764	5.3726	5.40633	5.67976	5.45121	5.37608	5.27165	5.64962	5.56102
C7orf51	2.14405	2.48543	3.77505	2.26303	2.34483	3.37295	3.62293	2.854	2.65076	2.50589	2.48543
C7orf60	2.62293	3.706	3.54457	3.72999	3.47926	4.02995	4.13358	3.8663	4.03238	4.13154	4.17066
C7orf63	1.5514	2.0157	1.76053	2.02557	1.78688	3.14402	2.59342	1.31413	1.35032	1.1181	1.17235
C7orf68	5.59397	5.39516	4.87406	5.74989	5.12963	4.7344	4.91371	4.61776	4.02891	4.49615	4.29383
C8orf4	2.11103	5.93192	5.06437	4.8339	6.68145	2.98003	2.54102	2.77189	2.27501	2.488	2.46205
C8orf41	4.3452	3.82957	3.90035	4.0708	3.96104	3.55578	3.64876	3.63564	3.42014	3.33849	3.43806
C8orf42	6.23069	5.73068	6.34371	5.00812	4.88347	6.1445	5.77396	5.27015	4.95528	4.64491	4.47017
C8orf82	5.07211	3.77294	4.19456	4.6893	4.37016	5.04264	5.10852	5.07082	4.68706	5.6279	5.48446
C9orf116	3.68257	3.2032	2.94111	3.80426	3.35473	4.81044	4.96625	2.78031	2.75916	2.57046	2.66448
C9orf125	3.95977	4.38681	4.63923	3.79701	3.68594	4.75221	4.72356	4.29572	3.848	3.86592	4.44956
C9orf129	3.14731	1.38405	1.29866	1.40054	1.02857	1.25701	1.58015	1.76553	1.41143	1.61824	2.06005
C9orf135	6.66832	1.01436	1.13093	1.26303	1.13093	1.43296	1.53107	1.12433	0.956057	1.13093	1.09761
C9orf140	5.44155	3.71031	3.66196	4.35643	4.20612	4.76402	4.51278	4.60593	4.38051	4.83367	5.40687
C9orf16	4.36807	3.95977	3.08916	3.93074	3.8268	5.1416	4.23649	2.63923	4.32193	4.51033	4.03826
C9orf171	1.83996	3.54967	3.42223	4.08746	2.32193	1.8679	1.94486	1.43829	1.14405	1.30451	1.14405
C9orf21	3.70708	4.20163	3.66221	3.6792	3.14731	2.83996	2.75061	3.41684	2.52857	3.68482	3.50335
C9orf25	2.33288	2.49524	2.88655	2.44359	2.50386	3.13668	3.09141	3.41316	3.22192	3.50553	3.4109
C9orf40	4.11939	5.173	4.57565	4.6631	4.71427	3.74104	3.78958	3.93841	3.70531	3.87313	3.62526
C9orf46	5.74685	5.42761	5.10559	6.01302	5.84674	5.59126	5.68566	5.89724	6.02525	6.17592	6.23419
C9orf6	4.62877	5.4957	5.57198	5.24679	5.23419	5.51885	5.6851	5.0492	4.91409	4.1635	4.70432
C9orf64	3.00762	2.62545	2.69265	2.30384	2.68057	1.195	1.28019	1.41569	1.16491	1.44928	1.18436
C9orf72	3.57377	5.50457	5.17644	5.07473	4.41659	4.05938	3.8821	3.64824	3.34016	3.14112	3.27804
C9orf80	5.10224	5.10811	4.87283	5.1177	5.23419	4.56803	4.08236	4.36387	4.59932	4.49313	4.80993
C9orf82	5.37809	4.68858	4.30504	4.61471	5.11254	4.22169	3.911	4.08761	4.40388	3.99265	4.41703
C9orf85	4.98641	4.17393	4.33985	4.85848	4.96301	3.95606	3.95791	4.35262	3.98368	4.31687	4.19061
C9orf89	4.91504	4.18824	4.68874	4.41886	4.72301	4.7339	4.92505	4.8535	5.06221	5.43496	4.82477
C9orf9	1.3933	3.1409	2.94306	3.03914	3.09119	3.21876	3.32226	2.94258	2.94258	3.06148	2.83129
CA11	5.17113	4.89579	5.29278	4.19849	3.84699	6.2151	6.12763	3.61235	4.73985	3.78764	3.55582
CA12	1.94012	1.78921	1.78292	1.81097	1.68909	6.32129	6.6083	6.67047	6.16381	5.96515	5.88644
CA2	4.52356	7.03881	6.23419	6.71576	6.73363	6.51159	5.849	4.87283	4.39985	3.55582	3.46728
CA4	2.09761	5.90785	5.28983	2.35332	1.97085	1.46467	1.62761	1.48027	1.28096	1.36177	1.40599
CABLES2	4.37156	5.29278	5.66704	5.69599	5.01659	6.44642	6.16752	5.61088	5.27687	5.48027	5.80787
CABP7	2.50335	2.13422	5.20555	2.23573	2.32769	4.52857	4.1235	1.73118	2.14731	1.98914	2.05311
CABYR	5.37121	4.58316	4.49953	4.75969	4.90641	3.95606	4.05745	3.99005	3.3147	3.81762	3.47249
CACHD1	5.14429	5.28896	4.91497	5.42876	4.19929	5.99829	5.91716	5.12265	5.24029	4.2536	4.16613
CACNA1A	2.5338	4.12639	4.55079	3.77559	3.63407	3.51825	3.18214	1.40482	1.5625	2.0365	1.46715
CACNA1H	3.43962	4.74578	5.37678	4.30889	3.80529	4.86641	4.76022	3.83895	3.72247	3.68594	3.33771
CACNA2D2	4.1196	4.04555	4.23444	4.112	3.69258	6.17757	5.93619	3.84486	3.92049	2.376	2.28897
CACNB2	1.59243	1.57943	1.52481	1.6777	1.47786	1.51967	1.70968	2.99007	2.43791	3.23114	3.10585
CACNG2	2.64847	2.94111	3.26303	2.72683	2.75702	3.53605	3.39506	2.73769	2.62293	2.58256	2.50589
CAD	7.00349	6.00293	5.88947	6.01279	5.95582	5.63023	5.45615	5.41853	5.19653	4.80632	4.75596
CADM1	2.36264	4.925	5.84274	5.09984	5.4412	5.81239	5.84071	5.18293	5.30513	5.19939	5.1506
CADM2	1.44313	1.52695	1.49152	1.84567	1.74124	1.95272	1.76826	3.0161	2.41763	3.18956	3.28696
CADM3	2.07623	2.60311	2.74497	2.42832	2.21801	3.15962	3.41164	3.03217	3.03605	2.64753	2.56797
CADM4	2.7845	3.53232	3.55582	3.17951	3.23266	4.26078	3.93074	3.86691	4.83441	3.40599	3.55582
CADPS	2.8641	2.88632	6.08518	2.32108	2.29882	5.29822	4.71433	3.08419	2.32254	1.93334	1.46543
CADPS2	3.50943	2.28501	2.48625	2.28461	2.15362	3.37778	3.30797	2.33701	2.21028	1.26528	1.29204
CALB1	4.05211	1.19214	1.37416	1.28304	1.28856	6.55982	6.37059	5.49473	6.40753	1.68229	1.96872
CALCOCO2	3.43208	3.80853	3.76815	4.1437	4.31492	4.2201	4.26462	4.43063	4.46831	4.40829	4.36838
CALD1	4.94623	4.93189	4.02553	5.27357	6.64321	4.58558	4.64826	5.58644	5.28879	5.54096	5.44827
CALM1	8.14326	8.52335	8.69977	8.16622	7.84333	7.99908	8.1851	9.70088	9.37245	10.1314	10.1748
CALY	2.43029	3.02326	3.74093	2.63459	2.08746	2.25096	2.60644	2.28983	2.52857	2.43563	2.31615
CAMK1D	2.69087	2.9163	2.99323	3.02115	2.53293	3.42317	3.72135	4.29901	4.16202	4.68109	4.45321
CAMK2D	2.5436	3.72197	3.77667	3.85392	4.26836	3.68112	3.63924	5.45289	4.92197	5.82998	5.99389
CAMK2N1	2.56607	5.06596	5.87926	4.61884	4.16982	4.4056	4.20892	5.57157	6.04186	4.14882	4.18243
CAMK2N2	3.64007	3.27502	3.38066	3.06548	3.24615	3.51727	3.85379	4.10064	3.61496	4.27503	4.08777
CAMKV	3.49408	2.86367	4.69349	3.05603	2.87624	3.16977	3.15632	2.68132	2.5864	2.40533	2.38462
CAMTA1	4.80419	5.26761	5.83431	5.5092	5.41412	6.29934	6.02411	5.79597	5.54744	5.78059	5.87206
CANX	6.97292	6.53264	6.36908	6.55108	6.75314	7.01387	7.00011	7.92888	7.83392	7.99321	7.86353
CAP1	6.96115	6.87999	6.63955	6.71856	7.14206	6.33837	6.37432	7.41528	7.30592	7.31036	7.38692
CAP2	2.59774	3.80746	3.16855	3.2256	4.05609	3.65657	3.45623	4.05247	4.05525	3.71105	3.97335
CAPG	5.28726	3.37203	3.15526	2.54786	2.75598	1.69242	1.699	1.85006	3.85185	2.49624	1.78113
CAPN1	4.34251	3.57548	3.78682	3.35008	3.04969	3.8747	4.0183	3.86912	3.82122	3.99628	3.73679
CAPN2	3.66336	5.05936	4.79826	5.40475	6.28012	5.27186	5.17525	5.19209	5.52443	5.09772	5.00413
CAPN5	2.62736	1.82835	2.29725	2.28061	2.16437	2.55931	2.75133	2.85219	2.70372	3.09653	2.87446
CAPN6	2.77299	4.4161	4.19904	4.59805	4.62702	2.91726	2.59076	1.51899	1.44365	1.71853	1.62384
CAPNS1	5.98522	5.0018	4.90164	5.24483	5.31944	6.19791	5.71847	5.04211	6.10474	6.39165	6.04143
CAPZA2	6.16022	6.08628	5.76105	6.0848	6.20981	4.75279	5.14494	6.47047	6.63388	6.60298	6.69402
CAPZB	6.5575	6.08704	5.59305	6.05702	6.00607	6.67257	6.40769	5.65878	6.57622	6.36036	5.83643
CARHSP1	7.11555	6.81779	6.83659	6.5615	6.0749	6.65145	6.48262	6.56481	6.41417	6.46409	6.61247
CARM1	7.45261	6.91037	7.46082	7.03023	6.96659	7.21762	6.57334	6.4494	6.21878	6.15664	6.26941
CARS	6.22702	5.97113	6.21369	6.53889	7.27201	5.57716	5.17817	5.41002	5.12907	4.99528	5.01509
CASD1	5.09363	5.86974	6.23739	5.89369	5.57944	5.39135	5.30863	5.12767	5.33401	4.72072	4.93508
CASK	4.07858	4.72683	4.83144	4.87288	4.9579	4.80051	4.74191	5.57431	5.35297	5.82646	5.70454
CASKIN1	2.19849	2.97453	3.69377	2.96901	2.75916	3.95606	4.04002	4.07211	3.41414	3.98641	4.01703
CASP3	5.6586	3.83662	4.64519	4.18335	4.29129	4.34344	4.23137	4.80292	4.78355	4.75394	4.80045
CASP9	5.12534	4.31027	4.20127	4.32842	3.9906	4.12179	4.44509	3.99211	3.87655	4.00984	3.80198
CATSPERG	1.20163	3.66562	4.43896	1.71809	1.5509	2.10434	1.79909	1.22651	1.20789	1.39506	1.23879
CAV1	5.97245	2.41269	2.11322	2.74645	3.85362	1.95329	2.23005	2.88351	3.13452	2.48729	2.3027
CBARA1	3.42355	3.64929	3.52488	3.60989	3.38693	3.5752	3.66555	3.71809	3.62079	5.16774	4.51305
CBLB	2.74658	2.76665	4.06777	2.797	2.8422	2.97269	2.85212	2.98522	3.07712	2.7195	2.79843
CBR1	4.98426	3.75834	3.43425	3.51355	3.38553	3.61863	4.01542	4.12296	3.78769	4.26647	4.41103
CBR3	2.21101	2.04264	1.70929	1.40599	1.0072	2.0321	2.27501	3.3978	3.07553	5.06005	5.1334
CBS	7.63793	5.4365	5.21285	6.43492	6.64243	5.57953	4.98068	4.31654	4.39641	5.17115	4.65763
CBWD5	4.87627	4.21645	3.66562	4.11437	4.52795	3.58856	3.58976	3.49313	4.15218	3.68594	3.43696
CBX4	2.05185	3.16485	3.19161	3.49816	2.4393	3.33492	2.84766	3.35702	3.50902	3.73918	3.60342
CBX5	4.86446	5.5833	5.41767	5.74392	5.45125	5.88336	5.52367	5.26969	5.42399	5.64653	5.84664
CBY1	5.59753	5.71617	5.82324	5.58767	5.42122	6.48591	6.60348	5.9991	5.68342	5.94416	5.39438
CC2D2A	4.89918	4.97728	4.85699	5.25172	4.56742	5.2902	5.27687	5.49889	5.14608	5.27687	5.61176
CCAR1	7.33111	7.20043	6.99861	7.24091	7.88225	7.89376	7.28373	6.93817	7.1678	6.56679	7.22665
CCDC104	4.87627	6.06199	6.4266	5.98868	6.30469	7.30606	6.74255	6.31288	6.33735	6.09339	6.51223
CCDC107	3.68504	4.15405	3.90419	3.96837	3.60917	4.83778	4.92945	4.76327	4.76142	5.2414	4.8719
CCDC109B	4.10514	4.36094	4.09669	4.70094	4.30225	4.61815	4.35445	4.96593	4.22102	5.57293	5.87721
CCDC111	3.77926	4.29057	4.24489	4.91313	4.80941	4.44758	4.18982	4.80116	4.62	4.70432	4.89869
CCDC124	3.78764	3.73552	3.55582	3.60999	3.51728	3.53232	3.69265	2.61353	3.57531	3.99186	3.38405
CCDC136	4.33414	6.76049	6.71987	5.71039	5.3726	6.02768	5.61353	4.61706	4.82833	4.38405	3.87283
CCDC137	5.29536	4.22188	4.39985	4.5735	4.38198	4.35544	4.32553	4.49313	4.28392	4.67638	4.41346
CCDC138	4.97545	5.12763	4.41616	5.20828	4.97957	4.23036	3.64962	3.81044	3.58256	3.23266	3.45022
CCDC14	6.08372	7.1376	7.12576	6.99991	6.57672	6.77694	6.28682	6.21125	6.22063	5.77331	6.09731
CCDC15	1.44361	2.04614	1.76977	1.84398	1.82375	1.80735	1.26903	2.01792	1.87971	2.37016	3.17153
CCDC151	2.62761	2.19219	2.19219	2.51602	1.98914	2.80529	3.43162	1.94111	2.19219	2.22342	1.94111
CCDC152	3.31106	4.1432	3.59899	3.85563	3.87981	2.14795	1.5323	1.94488	1.3864	1.53584	1.51471
CCDC160	1.28096	5.81121	5.12805	5.10852	4.64731	3.42492	3.22342	2.89142	2.37016	3.46597	3.24641
CCDC21	3.42233	3.25391	2.94093	3.44793	3.06091	2.66295	2.80941	2.38436	2.51815	2.66794	2.6165
CCDC23	6.21354	6.95513	7.31179	6.86703	6.62132	7.41329	7.6637	6.7148	6.75796	6.5359	6.54659
CCDC28A	5.56041	6.08576	5.93664	6.1152	6.02636	4.82222	5.04658	4.55827	4.75542	4.82222	4.52607
CCDC28B	4.92172	4.90593	5.27314	4.86394	4.55766	5.68032	5.86716	6.11707	5.90448	6.04352	5.8089
CCDC34	4.26756	3.81811	3.78789	4.11354	4.441	4.47101	4.41468	4.89572	4.2532	4.8897	5.28323
CCDC46	2.83188	3.18745	2.89142	3.70819	3.70266	4.41346	3.82171	4.23726	4.20163	4.32769	4.56742
CCDC47	4.77052	4.16566	3.64786	4.30198	4.56094	4.21244	4.23234	4.95155	4.80478	5.00851	4.91941
CCDC48	1.9834	2.09113	1.99503	1.88202	1.87536	2.01194	2.22428	3.31726	3.31022	2.91675	2.67359
CCDC50	3.13833	5.4063	5.36843	5.34621	5.15862	4.80944	4.83831	4.98796	4.88896	4.79896	5.025
CCDC51	5.15785	5.14445	4.79649	4.67299	4.63169	3.89821	4.42761	4.26078	3.94767	4.16912	3.91169
CCDC53	3.88069	5.1807	5.1807	4.81558	4.774	5.75302	5.41515	5.66477	5.53481	5.58946	5.58706
CCDC54	4.95	3.55459	3.63227	4.11437	4.10769	4.60763	4.11437	4.9514	4.49057	5.20046	5.48027
CCDC55	4.64523	4.47388	4.54916	5.02473	5.31209	4.52594	4.17559	4.65397	4.7105	4.71777	4.89193
CCDC58	4.57531	3.35614	2.70266	4.02768	3.8846	2.93357	2.59694	2.88362	3.20945	3.05832	2.89336
CCDC66	3.83996	4.32984	4.76871	4.35896	4.33414	5.11936	4.58916	3.7666	4.04963	3.92695	3.9991
CCDC71	2.93734	2.64386	2.01792	2.29278	2.19849	2.75489	2.58256	3.08746	2.74631	2.43296	2.73769
CCDC74B	2.06134	2.80941	2.32487	2.57499	2.66885	3.06434	3.22167	2.45541	2.17597	2.37184	2.07246
CCDC77	4.22289	4.71007	4.44104	4.73352	4.77613	3.82613	4.09312	3.23648	3.11863	3.01329	3.25737
CCDC8	4.43042	4.65964	4.40398	4.44703	4.427	5.24536	5.55685	4.42015	4.40932	4.45006	4.42305
CCDC80	1.96825	1.77122	1.58888	2.06871	2.23445	4.41874	4.29793	5.30026	5.55694	5.41852	5.52731
CCDC82	3.15604	4.03214	4.35858	4.02463	4.08639	4.31094	3.76731	4.48292	4.51679	4.46688	4.64869
CCDC84	4.47119	6.17393	6.11832	5.68004	6.09782	5.57864	5.31397	4.77505	4.47054	4.41075	4.38267
CCDC85A	0.650765	0.704872	3.02326	1.08406	1.43829	1.60407	1.21412	0.565597	0.659925	0.879706	0.790772
CCDC86	4.78014	3.35861	3.23885	3.73279	3.86946	3.20893	2.76442	3.13422	3.30016	3.38563	3.30695
CCDC88A	4.32183	4.07085	4.30907	4.18028	4.2681	4.70921	4.2817	4.89688	4.66705	5.22389	5.30866
CCDC90A	6.77466	5.63575	5.17672	6.05637	6.30816	5.68818	5.72274	6.19476	6.17033	7.02647	6.61338
CCDC90B	6.01672	5.88637	5.78017	6.01329	6.98399	6.52148	5.68848	6.33495	6.52221	5.98435	6.42305
CCDC92	1.93271	3.43147	4.21465	3.89514	3.54106	3.89678	4.05566	4.30216	3.70615	4.38187	4.04577
CCDC93	2.6445	3.42979	3.23988	3.2369	3.12559	3.84283	3.94588	4.14316	3.84552	3.82704	3.79701
CCDC96	1.28096	1.30451	1.28688	1.25701	1.34483	3.7148	2.88166	2.45943	1.95606	2.73985	2.63227
CCDC99	6.60955	5.62527	5.19338	6.39506	6.43463	5.44394	5.03386	5.87504	5.749	6.00383	6.13422
CCKBR	1.81147	4.46989	2.97085	3.10266	3.60999	0.963474	0.948601	0.807355	0.807355	0.879706	0.910733
CCL2	1.42223	2.38405	2.05658	5.00225	7.44079	3.68257	3.64847	2.68706	3.98094	4.15947	4.56864
CCNA2	6.8271	5.22082	4.28398	6.42979	6.6675	5.45609	4.98953	5.87763	5.31572	5.7689	6.30421
CCNB1	8.43717	6.26735	5.57198	7.75716	7.77808	7.30551	6.89142	7.23189	7.03903	7.13679	7.4822
CCNB2	7.92653	7.24641	6.78738	8.24873	8.1443	7.03166	7.09001	7.40293	7.01569	7.19869	7.63873
CCNC	6.49934	5.0413	4.81787	5.42356	5.68385	4.30328	3.88737	4.69034	4.94015	4.48463	4.34419
CCND1	3.64942	5.04644	3.67901	3.8967	4.37379	3.53706	3.64388	2.82805	3.24514	3.44539	3.28376
CCND2	5.18758	4.60316	4.77736	4.79385	5.43707	4.54394	4.61882	7.51875	5.98724	6.94994	7.64054
CCNE1	5.16435	3.82515	3.44895	4.21151	4.12516	3.22021	3.19726	3.27324	2.95891	3.39276	3.53801
CCNE2	2.02606	2.20856	1.62083	2.24935	2.25221	2.10158	1.87399	2.64029	2.45149	2.9963	3.32996
CCNF	4.01612	2.99174	2.57917	3.31925	3.1265	2.90503	2.82136	2.939	2.53128	3.06707	3.44169
CCNG1	7.07518	7.68551	7.04071	7.33736	7.74429	6.3406	5.67262	5.81141	6.27411	4.76773	5.16786
CCNG2	2.47466	3.24013	3.41345	3.50008	3.45305	3.82328	3.71995	3.30145	3.53361	3.35566	3.45568
CCNI	7.81959	8.66016	8.7863	8.45688	8.65355	9.17421	8.943	8.68088	8.68683	8.54035	8.79868
CCNJ	3.91282	3.70982	3.81844	4.08373	4.48076	4.3247	3.66957	3.15871	3.4696	2.98144	3.24595
CCNL2	4.54401	5.22306	5.32434	5.29455	5.03116	5.89413	5.67019	5.07831	5.23143	5.07676	4.75315
CCNT1	2.59694	3.0268	3.05485	2.56803	2.49313	3.55827	3.15218	2.45943	2.18587	2.22342	2.35896
CCS	5.3585	5.68567	5.66801	5.10661	4.89602	4.39035	4.75849	4.71858	4.93466	5.54817	4.07759
CCT3	8.87538	7.81595	7.63247	8.09952	8.15871	7.77183	7.90455	7.84712	7.63739	7.8334	7.72451
CCT4	9.88061	9.54481	9.32485	9.51316	9.8369	8.74953	8.73164	9.00661	9.04137	8.85399	9.0492
CCT5	6.99258	6.14905	5.95593	6.45626	6.67267	5.69997	5.94167	6.10492	6.12529	6.01104	6.03797
CCT8	7.67716	7.61744	7.64141	7.72766	7.93252	7.6238	7.40831	7.07917	7.21265	6.8115	7.22946
CD151	5.03544	5.5839	5.57843	5.05745	4.91905	5.48386	5.26954	5.32628	5.55454	6.15891	5.79343
CD200	5.24	5.71169	5.75058	4.50964	4.63657	5.86413	5.51706	4.64875	4.62504	4.11304	4.3562
CD24	11.1987	8.82731	10.0097	9.44412	9.55986	9.22713	8.94711	8.56818	8.42097	4.94345	6.19574
CD2AP	3.26135	2.76215	2.9166	2.78894	2.93481	2.55213	2.58845	2.24217	2.1355	2.15515	1.97905
CD302	2.07732	1.83301	1.93896	1.81366	1.83616	2.26658	1.96098	2.66311	2.27514	3.89902	3.09352
CD40	3.042	2.46431	2.42835	2.34082	2.39117	2.34939	2.221	0.993988	0.912323	1.09906	1.02649
CD46	5.04185	4.84972	4.86505	4.72866	4.84015	5.01922	4.74395	4.4119	4.81421	4.07032	3.98046
CD47	3.6239	5.68027	5.89312	5.7662	4.92779	4.96572	4.88829	5.01144	4.47589	5.11822	5.27211
CD55	4.88898	3.08253	3.8108	2.91935	2.81643	2.28849	2.19987	1.86551	1.63084	1.39705	1.76207
CD58	2.75465	2.22109	1.91467	2.43601	2.39718	2.83862	2.54329	4.30493	4.02159	4.50735	4.51659
CD59	3.9039	4.28071	4.18719	3.99279	4.07625	4.16762	4.24304	4.42128	4.01214	5.23067	5.21693
CD63	8.6696	9.32577	9.2906	8.76377	9.33594	9.24295	9.02883	9.35663	9.72784	9.46951	9.39622
CD81	7.87578	7.9633	8.1035	7.60318	7.66711	8.73718	8.55524	8.51116	8.70612	8.51353	8.51779
CD82	2.7915	7.61026	6.7404	6.0027	4.43681	5.72701	5.41708	5.38978	4.59906	6.31965	6.14235
CD83	3.40463	2.13422	2.46728	2.76341	2.37016	3.76341	4.19928	2.33628	2.38128	4.17951	3.04963
CD9	5.72494	3.25993	3.75149	2.26831	2.07265	3.77764	4.02886	4.60457	4.31188	5.45285	5.33811
CD99	4.96464	6.43545	6.19185	6.09247	6.2413	6.41344	6.15978	6.50061	7.07675	7.86754	7.11688
CD99L2	2.73784	3.91204	3.91099	3.6975	3.53312	4.13195	4.26034	4.18063	3.98239	4.26959	4.29096
CDC123	7.81884	6.81737	6.69877	7.02978	7.09582	6.75702	6.54334	6.75916	6.76713	6.72506	6.86431
CDC14B	3.36618	3.72049	3.28614	3.86799	3.86217	3.30086	3.17048	2.50055	2.39352	2.86165	2.71484
CDC20	4.73352	3.58861	3.41755	4.50812	4.47531	3.83143	3.87444	3.84476	3.6329	3.74262	3.84168
CDC25A	5.0408	4.77961	4.28009	4.88263	4.59919	3.72762	3.34043	3.67673	3.33198	3.83932	4.23044
CDC25B	3.13251	2.97078	2.83662	3.23467	3.14852	3.61363	3.56346	3.50882	3.42707	4.07048	4.36658
CDC25C	5.4015	4.60623	3.69968	5.63474	5.33619	4.84636	4.56209	4.71408	4.1556	4.86495	5.08457
CDC26	7.01927	6.31832	5.87091	6.26853	6.32141	6.11834	6.2133	5.87346	5.88156	5.71839	5.76093
CDC34	6.18336	6.61574	6.77052	6.23271	6.38786	6.70701	6.78973	6.10713	5.77751	5.89889	5.73897
CDC37L1	4.75867	3.68535	3.75382	3.33611	3.6929	3.76551	3.47707	3.85864	3.82117	3.89297	4.15434
CDC42	3.81852	3.18819	3.95954	3.7143	4.13195	4.4481	4.22814	4.00659	4.54401	3.8671	3.93703
CDC42BPA	2.8812	2.33533	2.28921	2.47117	2.6365	3.23313	3.13687	3.50628	3.18282	3.4113	3.56648
CDC42EP3	4.9206	6.21414	6.06398	5.58316	5.92683	4.63364	4.30478	4.98083	5.51702	3.86965	4.20612
CDC42EP5	0.992768	1.95977	1.94486	1.31034	1.29278	2.70708	3.12433	1.60881	1.23879	1.54102	1.29278
CDC42SE1	3.7089	3.62621	3.86914	3.55508	3.58616	3.61559	3.31746	4.09237	3.72246	4.34158	4.19072
CDC45	3.62499	3.36953	2.63039	3.81223	3.77305	3.14389	2.86065	3.44719	3.32514	3.71318	3.75261
CDC5L	4.82548	4.39265	3.97867	5.08278	5.13568	4.89337	4.83975	4.60125	4.69912	4.84336	4.6241
CDC6	6.71943	5.76706	5.13424	6.23839	5.96223	4.64488	4.39675	5.52525	4.97951	5.22742	5.4374
CDC7	4.27846	4.30936	4.06551	4.63166	4.44893	3.12375	3.1882	3.7855	3.51246	3.43056	3.61637
CDCA2	3.61251	2.34255	2.00486	3.00987	2.96967	2.75405	2.58861	2.60237	2.51655	2.72784	2.89717
CDCA3	3.00805	2.02601	1.56744	3.04918	2.82842	2.88171	2.79557	2.83415	2.72963	3.10657	3.31132
CDCA4	3.98558	3.83789	3.33956	4.28698	3.78696	3.44232	3.10719	2.83549	2.98861	2.85781	3.12277
CDCA5	4.93254	4.35674	3.67674	4.37366	4.06529	3.4576	3.3612	3.99525	3.61622	4.17184	4.32571
CDCA7	5.76678	4.23452	3.93622	5.0327	4.6409	3.78648	3.81345	5.00471	4.6952	5.82659	5.70856
CDCA7L	6.34831	4.13167	3.54405	4.99745	4.47598	4.52118	4.46979	6.08255	5.59918	6.22544	6.34741
CDCA8	4.14633	3.33591	2.6314	4.1571	4.03318	3.43961	3.4129	3.27818	3.13447	3.30234	3.33293
CDH1	4.99994	2.27819	3.90603	1.08656	1.13452	1.12378	1.17649	1.17054	1.34165	2.24846	1.89526
CDH10	1.42761	4.63169	3.9607	3.35191	2.29278	5.10852	4.52607	5.21607	5.55059	5.16471	5.2555
CDH11	1.71594	4.05489	3.4733	4.01	3.13815	2.27286	2.37699	2.24707	2.14157	2.36856	2.42715
CDH2	5.87096	8.89961	8.57767	9.04491	9.05541	9.49851	9.58274	9.41793	9.18093	9.81738	9.87831
CDH24	2.52671	3.04027	3.13153	2.8046	2.53507	3.47392	3.32637	2.41951	2.7489	2.57782	2.48275
CDH3	7.18973	4.24156	5.59016	3.05956	3.13076	3.10898	3.16584	2.60126	2.91956	2.7787	2.56889
CDH4	3.35614	5.38198	5.52669	5.15826	4.14812	6.82413	6.46972	7.70619	7.14456	8.03127	8.02387
CDH6	1.43279	1.7571	1.99503	4.99817	6.57752	5.22348	5.24796	4.48294	4.94928	3.59887	3.19027
CDK1	5.42332	4.79479	3.87858	5.37428	5.29138	5.10431	4.89743	5.33194	5.13125	5.50624	5.82366
CDK14	3.07493	3.2882	3.21893	3.40209	3.08329	3.85687	4.07852	3.97766	3.8151	4.00868	3.88702
CDK19	1.67791	2.46884	2.42587	2.46547	2.43066	2.9661	2.97818	3.02209	2.79696	3.05777	3.05616
CDK2AP1	9.43544	8.76318	8.61945	8.94848	9.04251	9.82809	9.59705	10.3584	10.3898	10.5061	10.6276
CDK5	3.73843	2.81179	3.27437	3.3976	3.57351	4.42889	4.78284	3.67971	4.27528	4.07222	3.74975
CDK5R1	4	4.05832	6.86282	4.20242	4.88264	6.90821	6.33967	6.33807	6.11998	6.18547	6.33932
CDK5RAP1	5.53037	5.11427	4.95998	5.3285	5.26503	4.95448	5.00732	5.01043	4.45848	4.88656	4.75868
CDK5RAP2	3.98989	4.75065	4.53335	5.04756	4.89094	5.18451	4.95963	4.6426	4.46612	4.89108	5.15903
CDK5RAP3	5.19669	6.5409	6.53337	5.93576	5.6157	6.06877	6.11148	5.99167	5.76253	5.55192	5.39771
CDK6	2.99142	3.84879	3.53372	4.16972	4.7755	3.00981	3.00244	5.47604	5.57565	4.93383	5.25355
CDK7	7.37121	6.00921	5.88044	6.15482	6.44029	5.86369	5.85947	5.30086	5.41007	5.08066	5.03122
CDK8	4.76726	5.42281	5.29294	5.22747	5.15302	5.17279	5.01944	4.79164	4.8191	4.56752	4.40559
CDKN1A	3.78417	6.92665	6.38693	5.90214	6.76702	5.8599	5.68559	6.97449	6.69872	7.24304	7.45883
CDKN1B	4.92011	6.04347	5.92645	5.6898	5.7597	5.49874	4.94276	6.44263	6.64798	6.64687	7.14819
CDKN1C	4.35369	5.67502	7.93198	4.95917	5.63746	6.45132	6.30298	5.10598	5.60477	2.54025	3.3367
CDKN2A	2.17711	2.05581	1.98199	1.92297	2.15851	1.86593	2.18963	2.22269	2.51437	3.19746	2.71649
CDKN2AIP	1.95233	2.33628	2.24489	2.67129	3.1127	2.37573	1.40599	1.62293	1.926	1.42761	2.28392
CDKN2AIPNL	3.50968	2.72135	2.36779	3.13184	3.24783	2.52106	2.55411	2.44996	2.72135	2.63843	2.85118
CDKN2C	1.20923	1.57859	1.32262	1.83616	1.22454	3.07836	2.15512	5.49309	4.94936	5.92544	6.72309
CDKN2D	2.93734	2.62293	4.48607	2.852	2.81762	4.93121	5.07553	4.21645	4.23036	4.42492	4.50716
CDKN3	5.59759	4.49683	3.85145	5.48054	5.8594	5.12064	4.88147	5.19543	4.92012	5.34416	5.66202
CDO1	5.43796	6.56071	6.36177	6.38802	5.85773	8.64158	8.52438	7.42601	7.14415	6.93487	6.9331
CDON	2.20266	3.33862	3.46788	2.83499	2.64871	4.66773	4.26505	2.18335	2.27714	1.7584	1.70275
CDR2	4.55094	3.50508	3.34337	3.74522	4.16931	3.59554	3.37873	3.78921	3.38929	3.78643	3.89587
CDRT4	2.45083	3.40614	3.39992	2.93806	3.05657	3.32569	3.43663	2.52002	2.3036	2.39299	2.15197
CDS1	4.94598	3.77692	4.4026	3.33757	3.45784	3.70609	3.64105	2.71244	2.75615	2.55328	2.93343
CDS2	4.73509	4.54583	4.62569	4.25762	4.33277	5.16053	5.24215	5.42597	4.92902	5.36173	5.14112
CDT1	5.04311	4.13874	3.55099	4.66666	4.00325	3.23763	3.14457	3.51527	2.94834	3.56177	3.64161
CDV3	5.36489	5.59063	5.54048	5.29604	5.95472	4.84852	5.15938	5.30854	4.85417	5.13306	5.20574
CDYL	5.85732	4.78106	4.37904	5.02065	4.95169	4.13871	4.36985	4.99051	4.71349	4.99141	4.77744
CEACAM21	2.07568	2.19645	2.13168	2.0047	2.03792	3.50221	3.71083	1.9942	2.09913	1.88355	1.91943
CEBPB	5.57046	4.63227	4.81865	5.56102	6.59455	4.10434	4.18903	4.13011	4.20006	4.20867	4.05224
CEBPD	2.22677	1.99106	2.30316	1.64511	1.73524	1.4536	1.48834	2.15403	1.96452	3.00271	3.08874
CEBPG	5.71657	5.61101	5.67558	6.23917	6.50725	5.52085	5.39986	5.47557	5.21149	4.9703	5.05389
CEBPZ	8.18691	6.43863	6.28485	6.49745	6.79233	6.04023	5.61088	5.85549	5.80012	5.87209	6.16169
CECR1	3.22671	3.37879	3.41415	3.11492	2.81515	2.25717	2.3756	1.88527	1.95628	1.47903	1.63703
CECR2	5.74792	4.06178	4.67356	4.48027	4.22574	3.76553	3.85798	3.86295	3.74631	3.51728	3.58015
CECR5	6.54148	6.07275	6.01145	6.1639	5.92766	5.44361	5.91433	6.20906	5.8622	6.38595	6.10245
CECR6	3.70487	3.90497	5.41041	3.33628	3.28096	4.5735	3.81865	4.37712	4.12681	4.37086	4.46467
CELF1	5.01452	5.07061	5.34183	5.05324	5.25226	4.48289	4.55486	5.05302	5.56457	4.91123	4.76319
CELF3	2.26202	2.50287	3.63127	2.43485	2.41653	3.12583	2.8807	2.55056	2.52262	2.30911	2.20549
CELF4	1.76348	1.88915	3.13387	1.59456	1.68605	2.54356	2.47245	1.7571	1.85917	1.17551	1.21147
CELF5	4.15704	6.30195	7.82241	6.30579	5.89627	8.28374	7.73742	6.4187	6.18349	6.10894	6.37434
CELSR2	5.11346	7.75376	7.96877	7.24305	6.727	7.59844	7.08582	7.19751	7.05568	6.4911	6.96362
CEND1	1.67807	1.64155	3.15866	1.83996	1.64155	2.41143	2.50335	1.87578	1.66448	2.54597	1.848
CENPA	5.92538	4.8371	3.99596	6.12782	6.2227	5.51455	5.077	5.60694	5.29142	5.78119	6.20081
CENPE	6.17433	5.42861	4.87135	6.60674	5.88215	5.74147	5.58856	5.92813	5.70764	6.32085	6.67384
CENPF	5.27894	4.75338	3.87314	5.96984	6.07379	5.83252	5.83371	5.36204	4.88857	4.96451	5.66999
CENPH	6.46597	6.77637	5.72055	7.30214	7.23209	5.45582	5.2724	5.46271	5.46205	5.20672	5.92196
CENPK	6.62848	6.53761	5.54689	6.68552	6.32571	5.79779	4.8475	6.30579	6.11707	6.52951	6.90436
CENPL	3.71377	2.87927	2.63889	3.67176	3.60878	3.34533	2.7267	3.91988	3.24463	4.09246	4.64163
CENPM	5.36142	4.765	3.86691	5.10434	5.05094	4.9607	4.66903	5.15543	5.13873	5.79233	6.00225
CENPN	3.60058	3.19907	2.61259	3.90716	3.40996	3.03509	2.82	3.46578	3.16633	3.78637	3.92284
CENPQ	5.39163	5.54874	5.01703	6.0197	5.65564	4.50779	4.05658	5.142	4.81352	5.47184	5.75061
CENPV	7.5281	8.46111	8.05115	8.5373	8.09307	6.80077	6.58526	6.93251	6.65134	6.44526	6.43179
CENPW	8.29099	6.70598	6.59872	7.77992	8.26758	6.92255	7.0148	6.72656	6.40769	6.94708	6.92967
CEP110	3.86484	4.43645	4.34685	5.01346	4.50652	4.48412	4.30958	4.52857	4.37088	4.45434	4.62788
CEP120	2.63318	3.10975	3.15939	2.95502	3.64925	3.21162	3.0469	2.65361	2.91291	3.1603	3.27473
CEP135	4.97815	5.31033	4.76412	5.62337	5.49397	4.77424	4.5827	5.43886	4.95207	5.32331	5.7876
CEP152	4.82375	4.71973	4.57894	5.15785	4.7703	3.95606	3.58015	3.99367	3.51475	4.56438	4.77821
CEP55	4.81562	3.49293	2.81413	4.97785	5.14349	4.78249	3.8975	4.90447	4.4425	4.76982	5.46874
CEP70	4.10232	3.506	3.42664	4.05539	4.1624	3.53522	3.5164	3.13767	2.7209	3.43363	3.65376
CEP72	3.01137	2.99582	2.61747	3.26799	3.14876	2.50528	2.30837	2.2774	2.15082	2.45543	2.49343
CEPT1	5.02256	6.03134	5.8466	5.65359	5.76787	5.392	5.20743	5.52869	5.12504	5.40325	5.48942
CERK	4.35654	4.7229	4.53691	4.73568	4.63983	4.28387	4.48386	3.87165	4.13617	3.79355	3.67252
CES2	3.2475	3.29909	3.66367	3.4438	3.38159	4.35386	4.21907	3.98639	3.71244	3.75361	3.85494
CETN2	6.5306	6.86481	6.73173	7.13484	6.8775	8.35852	8.55059	7.71953	7.80265	7.51924	7.5172
CETN3	6.40293	6.51791	6.48623	6.65607	7.00473	6.25833	5.75489	5.18547	5.59664	4.96116	5.60763
CFL1	6.7339	6.14973	5.92604	6.39909	6.21534	6.55366	6.33899	6.19328	7.2148	7.09786	6.7014
CFL2	3.99041	4.42577	4.14056	5.19687	5.34573	5.40778	5.20798	5.60668	5.62259	5.38121	5.62501
CGN	3.37762	1.71289	2.41974	1.59194	1.79894	1.48496	1.6076	1.496	1.22125	1.23162	1.299
CGNL1	3.84528	1.28991	1.61665	1.61906	1.74611	1.15857	1.33496	1.18195	1.08596	1.23424	1.2914
CHAC1	3.39657	2.80046	2.70604	3.11793	3.55713	2.45449	2.12587	2.27186	2.54676	2.19178	2.24384
CHAC2	4.82018	2.65076	2.28688	3.849	4.38198	3.03562	2.74631	4.30232	3.94017	4.58316	5.00315
CHADL	1.9782	1.64155	1.91073	1.66903	1.19535	1.81967	1.94486	4.33842	3.67243	4.17473	4.31615
CHAF1A	6.24532	5.26859	4.54683	5.42772	5.07862	4.8469	4.84073	4.6641	4.44011	4.76269	4.717
CHCHD1	8.29999	7.52779	7.19977	7.56308	7.56567	7.62352	7.56094	7.24365	7.16702	7.43396	7.20565
CHCHD10	6.20242	4.79857	4.98277	4.904	4.88704	4.63749	4.37295	4.04089	3.72356	4.56986	4.17073
CHCHD2	7.13956	7.06424	6.77324	7.38218	7.36457	7.69218	7.85346	7.98346	7.97903	8.26357	8.02565
CHCHD4	4.09006	2.69453	2.24833	2.91777	3.24206	2.49202	2.86535	2.62004	2.43027	2.4373	2.38553
CHCHD6	5.58339	6.25436	5.9928	6.16521	6.35408	5.70558	5.70817	5.48811	5.41829	5.27348	5.35613
CHCHD7	5.94173	4.88618	4.95591	5.08235	5.19051	4.24192	4.20691	4.01738	4.10187	4.00367	3.79976
CHCHD8	7.94363	6.78882	6.27873	6.92041	7.13309	6.50128	6.61117	7.00293	6.73091	7.13145	7.08385
CHD1	6.18884	6.08852	5.99118	6.53869	6.78738	5.81173	5.65992	5.93404	5.93782	6.57954	6.63865
CHD3	2.73676	2.96313	3.11829	3.61934	3.39374	5.83778	5.61431	3.93333	4.13932	3.94637	3.82532
CHD4	5.99998	6.67639	6.39435	6.272	6.56778	6.65401	6.91751	6.00847	6.07776	5.49128	5.61702
CHD7	4.14068	5.15198	5.26901	5.24878	4.97341	5.24848	5.14304	4.67567	4.67802	4.78607	4.77839
CHD9	3.69682	4.39629	4.53429	4.38633	4.40332	4.66612	4.5763	4.82416	4.74168	4.71969	4.95538
CHEK1	6.27776	5.481	4.83291	6.0495	5.79424	4.48682	4.31004	5.16549	4.77702	5.1066	5.24546
CHEK2	4.19438	3.31377	2.99409	3.61786	3.12309	3.15375	3.27133	2.38178	2.19418	2.39194	2.65813
CHGA	3.77083	1.51602	4.66448	1.61824	1.70929	4.2149	3.85	2.07724	2.36457	1.25701	1.38957
CHIC2	4.30086	3.91456	4.1811	4.50589	4.52293	4.11686	4.58676	4.82985	4.72465	5.65105	5.41954
CHKB	4.94953	5.29205	5.43429	4.98003	4.69877	6.73417	6.41041	5.29205	5.53201	5.69905	5.46336
CHKB-CPT1B	3.04237	4.72156	5.28565	4.3297	3.95931	5.54702	5.06263	4.38927	4.21817	4.40408	4.09891
CHL1	1.28614	1.50639	3.23712	1.89413	2.13479	4.95632	4.73667	5.37083	4.99837	4.2207	4.21924
CHMP1B	5.99841	6.10887	6.51265	6.20191	6.60519	6.18374	5.91176	5.84234	6.00452	5.6	5.77286
CHMP2B	5.78281	5.33102	4.71186	4.84437	5.26776	4.61487	4.46182	5.3992	5.15218	5.31205	5.52948
CHMP4A	6.30737	5.73584	5.52261	5.73694	6.02224	5.50365	5.60894	6.29925	6.1236	6.54415	6.53701
CHMP4B	5.50927	5.52097	5.02185	5.16586	5.14991	5.74006	6.02625	6.5529	6.49716	6.5868	6.03505
CHORDC1	5.29774	4.64135	4.77818	4.58407	5.1581	4.41257	3.6151	3.9763	3.89861	3.80428	4.19774
CHPF	3.28795	2.96501	2.91457	2.75462	2.6	3.71002	3.66883	3.428	3.56505	3.48914	3.36581
CHPT1	5.89835	3.71317	3.47873	5.0236	5.3271	4.95296	4.90089	5.86312	5.7579	6.34722	6.37673
CHRDL1	2.24473	2.23126	2.00019	2.3237	2.16188	2.06377	2.09728	3.01472	2.57	3.23094	2.58306
CHRM3	3.38819	4.66107	5.09719	2.46467	2.82782	2.51854	2.58496	2.69153	2.61117	4.64616	3.55582
CHST11	2.25985	2.89348	2.74162	2.90034	3.08603	2.89492	2.89287	5.72296	4.61402	6.68524	6.98841
CHST14	5.98482	6.62644	6.24051	6.48784	6.37955	5.85549	5.68117	6.68215	6.19476	7.01536	6.57471
CHST2	4.1632	3.98078	5.42383	3.9023	3.95622	5.21851	4.85714	3.98184	5.52678	2.38538	2.58764
CHST7	4.46663	2.78869	2.81558	2.94298	3.7148	5.38681	5.48446	6.04177	5.96602	7.67023	7.20858
CHST8	4.28688	2.13422	4.47508	2.37573	2.22342	3.54597	3.45549	1.83592	1.83592	1.70044	1.82375
CHST9	2.54988	1.02697	0.842185	1.04727	0.872172	1.14976	1.09162	2.91627	2.40562	3.77707	3.68123
CINP	5.56102	4.88557	4.65992	4.58075	4.73985	4.52419	4.6792	4.77083	4.67299	4.86987	4.70044
CIR1	2.9782	3.7939	4.18982	3.56925	3.55827	3.9982	3.77716	3.45286	3.28096	3.31759	3.45022
CIRBP	5.50699	6.11087	6.34099	6.47422	6.3124	6.83039	6.80563	6.41125	6.67217	6.3415	6.23091
CIRH1A	6.54071	5.34234	5.12267	5.72982	5.72765	5.86369	5.34625	5.40293	5.40327	5.23802	5.1819
CISD1	4.47867	3.75612	3.96797	3.96624	4.0806	3.37338	3.19494	3.49955	3.23815	3.95426	4.05606
CISD2	6.56613	6.17881	5.66773	6.16977	5.9093	5.16902	5.48822	5.61429	5.46942	5.7788	5.38782
CITED1	1.87578	2.33914	2.31904	3.02148	2.4957	3.5472	4.06695	4.29572	4.4121	5.00944	4.56803
CIZ1	4.34821	4.71755	4.8644	4.62757	4.54028	5.46354	4.79205	4.60942	4.70268	5.10694	5.24076
CKAP2	4.77916	4.15735	3.51644	5.39131	5.73474	4.54271	4.17423	4.65285	4.75197	4.88248	5.36242
CKAP2L	3.18705	2.26135	1.9139	3.24618	3.08602	2.65538	2.40762	3.30632	2.92152	3.70139	3.85724
CKAP4	7.53717	7.85351	7.62071	7.92372	8.29394	8.06698	8.07864	7.55401	7.76471	7.25204	7.61458
CKB	7.853	8.55447	8.7881	8.58564	8.08375	8.54504	7.97097	9.45218	8.94886	9.6725	10.0295
CKLF	3.53417	3.20475	2.69712	3.40544	3.34604	2.84512	2.79256	3.02496	3.06934	3.9998	3.89493
CKMT1A	6.04373	3.3864	4.01506	3.39992	3.21848	3.92988	4.42097	3.01979	3.20218	2.98893	3.0461
CKS1B	7.91246	6.66257	5.50211	7.54223	7.79861	5.21969	5.19911	5.87612	6.27955	6.01522	6.33304
CKS2	9.10685	8.53469	8.01998	8.99921	8.9255	8.46328	8.05007	7.92772	7.70729	8.02768	8.53013
CLASP2	3.30187	3.79997	4.91297	3.61817	3.66431	4.32522	4.07165	4.11851	3.85901	3.99132	4.09178
CLASRP	5.70016	5.65277	5.95791	5.81941	5.54967	6.4219	5.95443	5.59006	5.39129	5.54782	5.43095
CLCC1	3.59596	3.31997	3.17686	3.48754	3.54149	3.75258	3.67732	4.08489	3.85768	4.15887	4.19104
CLCN3	5.12067	5.37211	5.47246	5.62238	5.83301	5.92416	5.89569	6.29718	6.19998	6.01976	6.11307
CLCN5	2.24	2.91805	3.12527	2.6268	2.62497	2.9164	3.07143	2.20224	1.9919	1.92504	1.90781
CLDN10	3.95598	3.02007	2.27679	2.27145	2.08709	1.3927	1.49293	2.01108	1.70619	4.19715	1.95652
CLDN12	3.78025	3.73077	3.82605	3.70676	4.15513	3.52183	3.07275	3.18179	2.96596	3.11261	3.33082
CLDN4	2.47894	3.51172	4.60046	2.22714	2.26864	2.06934	2.23196	2.03174	2.08434	1.78875	2.00226
CLDN6	6.12866	1.76977	2.54844	1.38957	2.19219	0.978196	0.918386	0.713696	0.823749	0.879706	0.85599
CLDN7	6.16972	2.20789	3.3978	1.61824	1.60407	1.51602	1.58015	1.84398	1.64616	1.42761	1.63691
CLDND1	6.353	6.06503	5.90686	6.21823	6.33445	5.69694	5.54135	7.14397	7.23145	7.20444	6.70425
CLEC18A	1.73118	5.57531	5.03826	5.59604	4.61117	3.05311	2.65306	2.04614	1.84398	2.25399	2.13422
CLEC2L	2.45943	3.20477	3.13914	2.5509	2.49313	2.38957	2.66903	2.45943	2.62994	2.19219	2.28096
CLGN	1.6846	4.82108	4.97847	4.92152	4.83873	3.96371	3.11562	2.90288	2.69032	1.31621	1.54358
CLIC4	5.45362	4.45358	4.18885	4.83935	5.29092	4.2488	4.18899	4.44635	4.49778	4.36808	4.26992
CLIC6	1.34483	5.02547	4.72465	1.91456	3.79286	4.41616	4.18349	0.948601	0.799087	0.863938	0.85599
CLIP1	3.20178	4.20605	4.17679	4.27623	4.41081	4.24435	4.00069	4.3185	4.25725	4.29463	4.30404
CLIP2	2.98185	3.31179	3.65764	3.14241	3.0036	4.82273	3.73335	3.86691	3.85997	5.09424	4.96394
CLIP3	2.27943	4.0238	4.21607	3.64236	3.31452	4.54688	4.18158	3.63211	3.87421	3.71495	3.66527
CLK1	4.18113	4.62031	5.19315	5.18719	5.2131	5.05559	4.67537	4.77403	5.16544	5.09718	4.92218
CLN5	3.32878	3.50573	3.23183	3.87174	3.98639	4.1513	4.32858	5.54306	5.28348	6.16492	6.30715
CLN6	3.1173	1.92834	1.98107	2.22349	1.92941	1.8421	2.13914	1.98612	1.78868	2.31994	2.19933
CLOCK	2.79642	2.94742	3.26038	2.73902	2.70338	3.05909	2.39475	2.47469	2.24301	2.77497	2.76264
CLP1	5.8953	5.65735	5.52669	5.94134	5.80735	5.52199	5.13258	4.45088	4.28836	4.18903	4.39506
CLPTM1	3.11828	2.68502	2.60193	2.52522	2.53924	3.42465	2.83151	2.76686	3.6367	3.98855	3.5677
CLPX	4.34504	3.36394	3.15703	3.48962	3.75636	3.61303	3.4729	3.47144	3.68418	3.52472	3.57754
CLSTN1	3.71344	4.1801	3.80018	4.05117	3.83855	4.53466	4.88228	4.44096	4.53766	4.72283	4.46819
CLSTN3	3.12265	3.79799	4.36667	3.38697	3.26757	4.30713	4.22962	3.63656	3.64795	3.46973	3.23555
CLTB	3.98459	3.09761	3.30012	3.55582	3.0036	3.93829	3.70155	3.5097	3.76553	4.33914	4.0635
CLTC	6.46904	5.66618	5.7636	5.76735	6.09641	5.78141	5.80099	6.53439	6.75388	6.71652	6.71694
CLU	3.95239	4.6207	4.52669	3.89854	3.61741	4.66649	4.34017	4.50843	4.07315	4.92156	4.96383
CLUAP1	3.39723	4.4404	4.5513	4.31275	4.07151	4.66401	4.71901	4.75541	4.49774	4.4009	4.41525
CLVS1	1.8953	3.30743	3.82883	3.39094	3.14241	4.18349	3.56194	2.57531	1.96717	2.42223	2.59455
CMAS	7.24771	6.36586	6.39363	6.43661	6.46176	6.62269	6.23627	6.32698	6.22957	6.17211	6.07719
CMC1	5.51286	4.41752	4.78136	4.93404	5.90038	4.65306	3.85898	3.7366	4.22265	4.23036	4.52482
CMPK1	4.72993	4.41724	4.47309	4.88802	5.37008	5.48673	5.07672	5.50284	5.464	5.40778	5.61543
CMTM3	4.7701	6.43582	6.18089	5.90804	5.80888	5.58324	5.50064	6.68171	6.54609	6.37344	6.52459
CMTM7	6.20535	6.53652	6.28614	6.84034	6.49665	4.71149	4.9782	4.48091	4.66903	3.3799	4.09339
CMTM8	3.80735	5.05137	4.5292	4.80529	4.62234	3.74846	3.71699	2.94111	2.58736	2.44361	3.06005
CNDP2	5.37033	4.70593	4.51895	4.84686	4.92713	4.10111	3.93697	4.71674	4.488	4.91724	4.72871
CNGA3	1.15377	1.48905	1.77582	1.31625	1.22951	1.67765	1.48052	2.17966	1.57111	3.00036	2.71586
CNIH	8.05148	7.85574	7.34181	8.43003	8.68524	7.34074	7.20291	7.86925	7.6708	7.98436	8.0838
CNIH4	6.57999	5.92808	5.80932	6.12111	6.39712	5.45465	5.73852	5.47912	5.44281	5.40197	5.20152
CNKSR3	3.45022	4.87676	4.28614	4.6094	4.28614	4.73715	4.09424	4.31397	3.80323	4.92315	5.1416
CNN1	3.80397	3.03642	2.80915	3.32496	3.66772	2.01594	2.36853	2.08518	2.19224	2.10916	2.04232
CNN2	5.24523	4.3764	4.03579	4.73328	4.52457	4.30163	4.26182	3.43597	4.25434	3.98362	3.63347
CNN3	8.00265	9.54448	8.95594	9.20565	9.15808	8.91037	8.9739	9.51816	9.31519	9.51193	9.38506
CNOT6	4.79091	5.28333	5.30031	5.91749	6.01345	5.85612	5.8146	5.4368	5.52145	5.26426	5.20513
CNP	3.58255	3.79785	3.62177	3.88804	3.59844	3.83395	4.21513	4.52163	4.56531	4.83676	4.56585
CNPY1	1.82375	2.36737	2.21101	1.91073	1.91456	2.72247	2.44095	4.49633	5.83061	1.98185	1.81558
CNPY4	2.87184	3.33485	3.34056	3.50335	2.84599	4.54659	4.03474	3.24641	3.55949	3.52231	3.3799
CNR1	1.32992	1.2957	2.97873	1.45383	1.01852	2.73381	2.33038	4.01256	3.51636	5.11696	4.51276
CNRIP1	2.45615	1.53187	3.10031	2.2126	2.27798	3.00527	3.03631	3.8203	3.42374	3.65815	3.47143
CNTN2	1.35948	1.73722	3.91516	1.88389	2.26413	3.15228	3.09677	2.01533	2.2541	1.49742	1.33518
CNTN3	1.42661	1.52069	1.87653	1.38624	1.61621	4.32245	4.15223	1.80011	1.56362	0.978177	1.36366
CNTN4	2.21323	2.11306	3.56992	2.46792	2.59981	3.34965	3.10042	3.83873	3.09285	3.01211	2.57815
CNTN6	0.695994	1.53107	1.22033	2.28983	3.10936	1.39506	1.01436	1.53107	1.37851	1.09761	1.03562
CNTNAP2	3.28342	5.0175	4.67492	4.94664	5.15995	5.84371	5.86241	2.45439	2.43093	0.844517	1.18304
CNTNAP3	2.62221	3.26972	3.15161	3.17575	3.1845	3.36717	3.17813	3.55089	4.00729	2.68015	2.67219
COCH	5.57852	5.98609	5.76991	5.24143	4.53885	2.46061	2.31859	4.3821	4.54432	3.53112	3.36746
COG7	3.85997	4.3147	4.63517	4.45746	3.9241	5.04002	4.61058	4.30012	3.854	4.1914	4.06005
COG8	5.87213	4.53418	4.24354	4.94107	5.09678	4.78915	4.96381	4.98852	4.81522	4.97515	4.90931
COL11A1	3.33255	7.30043	6.76298	6.82394	7.60292	7.31982	6.89442	7.26373	6.34058	8.44871	8.21857
COL13A1	2.46375	2.03352	1.94072	2.16289	2.51002	1.67404	1.75163	2.69024	3.19412	1.27216	1.42786
COL16A1	3.7866	3.58616	3.69933	3.10266	2.71809	3.0197	2.99639	3.98277	3.3799	4.84046	4.58436
COL18A1	6.37729	5.69104	5.85369	6.12681	6.22851	6.50457	6.59999	2.23482	2.52094	2.35442	1.7369
COL1A1	2.08446	3.70949	3.51572	2.17449	3.41466	1.81411	1.9589	1.54829	2.09676	1.69775	1.63375
COL1A2	3.96615	4.91003	4.80216	2.65411	4.4918	1.35105	1.3842	1.21492	1.30874	1.22034	1.46977
COL22A1	2.02842	2.41357	2.19616	2.32221	1.89328	2.80158	2.75329	3.84969	3.12297	5.15902	4.51434
COL23A1	2.86394	2.12433	2.53854	2.0635	2.15381	2.76129	2.27501	2.66676	2.18587	3.24336	4.27947
COL27A1	2.08066	2.57046	2.01792	2.40327	2.73552	2.46728	2.76341	3.74093	4.1152	4.0036	3.49697
COL2A1	1.99639	8.61475	8.50323	8.41515	7.99407	8.52207	8.04811	6.53045	5.20477	9.25755	8.0326
COL3A1	1.25271	1.43592	2.73685	1.73229	4.74965	2.97303	2.49365	1.12973	1.42726	1.16536	1.17717
COL4A1	4.40277	4.59487	4.14404	4.65378	4.9325	3.85853	3.82251	4.73675	4.91699	4.53902	4.60155
COL4A2	5.05468	6.30778	5.99948	6.47874	6.36782	6.53692	6.08757	5.94646	6.32886	6.03758	6.04243
COL4A5	3.68974	7.71612	7.06366	6.22524	5.24851	6.33599	6.00062	4.48255	4.03847	4.45138	4.06502
COL4A6	2.3458	6.68189	5.91193	5.37079	4.4649	5.84745	5.84073	2.21817	2.02888	1.96163	1.48839
COL5A1	2.64918	3.85384	3.97161	3.73648	4.60441	3.24645	2.89433	2.25912	2.30611	2.09522	1.97282
COL5A2	3.0246	3.67742	4.00509	3.10392	2.96566	3.51437	3.30398	3.83223	3.90426	2.94697	3.33761
COL6A1	4.06814	4.26725	4.46583	3.83992	3.70996	4.95475	4.88682	4.32232	4.20918	4.30159	4.15987
COL7A1	4.20242	5.41075	5.62469	4.10266	4.20242	4.1819	4.06867	3.35191	3.14568	2.84197	2.59455
COL9A3	5.16912	5.14445	5.14445	3.10266	3.33771	5.10852	4.8748	6.43796	5.52325	8.48615	8.04794
COLEC12	2.29866	3.53232	3.95884	3.24945	4.51096	6.26566	6.28188	1.73552	2.18587	1.76977	1.83188
COMMD1	6.46842	4.55643	4.86987	4.86394	5.41075	5.36107	5.71589	5.8505	6.23228	6.01279	6.04876
COMMD3	3.64815	5.50044	5.53788	5.96899	5.76474	6.35938	6.5879	6.50288	6.44156	6.61361	6.57171
COMMD4	5.42461	4.66361	4.4509	4.65122	4.29422	4.37929	4.6432	4.91216	4.60912	5.18618	5.21107
COMMD5	4.50138	4.19956	3.81761	4.02417	4.11142	4.29884	4.1851	4.43428	4.33553	4.72136	4.90983
COMMD7	7.21897	6.2075	6.2211	6.53931	6.39541	7.16279	6.9521	7.18527	6.95233	7.13781	7.39943
COMMD8	5.02015	6.15178	6.02059	5.8999	6.20711	5.60348	5.38716	6.06501	5.79572	5.75729	5.78581
COMT	3.55982	1.79316	1.86604	1.98513	1.77737	2.45143	2.26521	2.3888	2.38042	2.52148	3.09355
COMTD1	4.506	1.93783	1.92228	2.18536	2.29799	1.86928	1.90299	1.93249	1.59838	2.2926	1.7531
COPG	5.95443	5.75302	5.58946	5.3837	5.64299	6.45121	5.96625	5.07168	5.95047	6.01123	5.65392
COPG2	4.65121	5.16948	4.87997	5.05781	4.70934	4.40293	4.59044	4.5281	4.5275	4.23915	4.03259
COPS3	6.84574	6.35244	6.16511	6.86999	7.28762	6.39025	6.06221	6.51869	6.40854	6.23362	6.56636
COPS8	6.80913	6.59324	5.97633	6.60125	6.70702	6.51226	6.49073	6.79035	7.10306	7.02375	6.79743
COQ10A	5.08066	5.54411	5.85947	5.48639	5.27463	5.55766	5.51096	5.14893	4.75809	4.90737	4.8525
COQ2	3.88393	3.15728	2.60825	3.64687	3.55156	2.77329	2.52977	3.48576	3.26884	3.56819	3.64267
COQ3	6.48688	4.89918	4.6565	5.67582	5.52607	4.75809	4.81813	5.10098	4.87823	4.87283	4.93876
CORO1C	4.89599	4.6787	4.82858	4.90443	5.16519	4.98071	4.71984	5.79623	5.9741	5.61999	5.82141
CORO2A	4.64952	2.61239	2.9571	2.19676	2.61685	1.4592	1.90707	1.62154	1.57976	1.41759	1.43499
CORO2B	2.23721	2.4893	3.27871	2.31886	2.22193	4.17889	3.80711	4.66324	4.96754	5.15365	5.15199
CORT	2.22651	2.926	2.96532	2.98185	2.88557	3.03034	3.32048	3.09592	2.88557	3.17313	2.93546
COTL1	3.98172	4.69159	4.53195	4.62068	4.67201	4.3247	4.23146	5.0311	6.11124	5.0771	4.94723
COX17	7.7881	7.24451	7.24394	7.21033	7.27258	6.91839	6.98959	6.76713	6.44311	7.02647	6.79792
COX5A	9.5256	8.57137	8.31492	9.01081	8.89966	8.41502	8.57274	8.08608	8.36964	8.14542	8.06134
COX6A1	7.55435	6.3957	6.1097	6.68269	7.41615	6.4999	6.57197	6.87707	9.89066	6.46154	6.44027
COX7A2L	7.2928	7.59085	7.2276	7.42539	7.38047	7.05877	7.24178	6.59255	7.0511	6.36529	6.28846
COX8A	9.67455	8.88856	8.75264	9.10778	9.00639	9.16892	9.40886	9.53784	9.43646	9.80136	9.35553
CP110	3.38008	4.76404	4.29509	4.62604	4.72904	4.49548	4.23467	4.80417	4.56359	4.54684	5.2011
CPD	4.37711	4.48002	4.40611	4.65864	4.69514	4.73334	4.80584	4.82322	5.60683	4.10521	4.01167
CPE	4.31357	4.93577	6.40269	6.34855	7.75628	7.65358	7.33366	7.99004	8.2394	6.53731	7.47104
CPEB4	2.3489	2.4371	3.23594	2.19707	2.69499	3.07765	2.75447	3.90594	3.83985	4.68348	4.64446
CPNE1	5.90117	6.54461	6.72074	6.21519	5.94445	7.60859	7.34243	6.02748	6.20928	6.08477	5.7296
CPNE2	3.58015	4.99684	4.88947	4.393	3.81967	7.08502	6.96359	7.21111	7.71094	8.11733	7.82273
CPNE3	3.32726	3.41633	3.17266	3.54638	3.54593	3.42203	3.4901	4.56864	3.9771	4.0008	4.12254
CPNE4	1.14323	1.26538	1.28628	1.15808	0.91432	3.31267	3.03661	4.68295	4.3686	5.93786	5.11167
CPNE5	1.85599	2.02857	2.06005	1.61824	1.67356	1.4489	2	2.98185	2.5435	4.23955	3.57046
CPNE8	2.25785	2.85765	2.93304	2.55401	2.69259	2.16217	2.06112	3.06906	3.233	4.04063	3.66233
CPS1	3.02152	3.72816	3.7666	3.87616	3.75422	3.28752	2.97041	2.94747	2.96487	2.34452	3.45006
CPSF2	5.84122	4.41414	3.96255	4.70764	5.23151	3.76553	4.23496	4.52669	4.15299	4.06091	4.17233
CPSF3	8.12329	8.06302	7.77492	8.26036	8.18418	7.41979	7.34731	7.24441	7.22863	7.12298	7.45508
CPT1A	3.09683	2.08212	2.15216	2.01165	1.76912	3.49568	3.57988	3.16433	3.33411	3.36875	3.30176
CPT1C	3.54458	4.80089	4.7648	4.52265	4.27796	5.45481	5.56843	4.13962	4.25119	4.01896	3.88172
CPVL	5.988	4.92362	4.43429	5.09761	4.85649	2.21723	2.18269	2.08746	1.90689	1.32193	1.95606
CPXM1	4.61765	6.29168	5.85	5.98277	5.76765	6.80361	6.59753	6.14649	5.89627	6.34554	6.68734
CRABP1	5.6311	5.54411	8.61717	5.40837	5.23304	4.41346	3.59574	3.26754	3.48929	1.84398	1.65992
CRABP2	3.95076	3.94703	5.31748	4.72916	4.72106	3.35716	3.0835	1.76819	2.14311	1.50291	1.49698
CRADD	2.95695	3.15151	3.02632	3.37326	3.3321	2.50541	2.87828	3.5955	3.48385	3.26173	3.32915
CRAT	4.76075	5.08746	5.65076	5.2891	4.98641	6.09022	6.40769	6.20026	5.96116	6.28411	6.08066
CRB1	1.15079	1.30713	1.63639	1.31584	1.15738	1.39332	1.50911	1.97706	1.81002	2.79293	3.05587
CRB2	1.60881	3.95513	3.56682	3.774	3.0072	4.05918	3.93074	3.21723	3.0036	2.5435	2.63227
CRB3	3.20615	2.29611	2.28357	2.11738	2.04488	1.99728	2.16818	2.15023	2.4288	2.17498	2.2619
CREB3L4	3.09321	2.77817	2.75322	3.09922	2.71627	2.62623	2.86189	2.14148	2.01263	1.98864	2.15145
CREB5	1.43024	3.08696	3.12964	3.60977	3.45698	3.41283	3.14804	4.57021	3.93239	4.88477	5.33294
CREG1	4.07429	4.21201	4.29099	4.139	4.96688	3.97281	3.74946	2.76931	3.02729	2.12994	1.97701
CRELD1	2.69822	3.62059	4.0268	2.9782	2.7866	4.04876	4.32409	3.54473	3.44361	3.32193	3.06178
CRH	1.47508	1.49057	2.73769	1.38957	1.26903	3.17632	3.78973	1.44361	1.45943	1.42761	1.1177
CRIP1	1.5509	4.65478	4.14486	2.5008	1.70487	1.52105	1.57531	0.83996	1.99277	1.94111	1.55582
CRIP2	3.25602	3.40098	3.33168	3.67339	3.40403	4.84594	5.0628	4.71183	5.28572	5.89982	5.33915
CRIP3	3.80899	2.97347	2.8914	2.92394	2.62768	2.36256	2.53998	2.37909	2.58574	2.443	2.47919
CRIPAK	5.10196	6.58013	7.06983	6.14583	6.13725	7.03151	6.71793	5.77821	6.02099	5.9274	5.50995
CRISPLD1	4.76275	5.20122	5.09782	5.54899	5.41982	4.91757	4.90673	6.5154	6.33123	6.39113	6.27533
CRK	4.94044	4.47435	4.21495	4.70618	4.93893	4.72937	4.81705	5.34936	5.27353	5.29914	5.20113
CRLF1	4.19456	3.07553	4.80684	3.85898	4.75275	3.06867	3.21412	3.0072	2.89142	2.64847	2.84197
CRLF3	4.77609	4.05035	3.96094	4.06352	4.18466	3.2767	3.19086	3.81987	3.64965	3.68517	3.71553
CRMP1	5.50592	5.26865	6.42406	5.94218	5.04925	6.81066	6.53398	6.72715	6.71646	6.72983	6.30728
CRNDE	5.38785	6.73958	7.96099	7.31542	8.32017	6.72996	5.68454	8.46054	8.85487	8.2588	8.85748
CROCC	3.70286	4.8405	5.05677	4.52533	3.9813	4.87943	4.51024	3.64524	3.58782	3.15073	3.31173
CROT	2.3627	6.61055	5.74697	5.44106	4.74465	3.66866	3.67675	2.87839	2.4749	2.73768	2.738
CRTC2	2.32193	2.26003	2.5656	2.45418	2.09085	3.14893	3.12102	2.38128	2.52857	2.4489	2.26604
CRTC3	2.11788	3.39546	3.50493	3.49607	3.17979	4.05287	4.18193	4.11167	3.84228	3.97004	4.01692
CRYAB	1.78935	1.59925	1.47098	1.72034	1.69667	1.55418	1.61024	1.73996	1.76283	3.30061	2.59089
CRYBG3	4.62994	4.1177	4.25248	4.37643	3.94673	4.98048	4.80839	5.68734	5.30961	5.99503	5.69905
CRYGS	2.43563	3.53232	3.79286	3.68594	3.28688	4.11187	4.19219	3.83086	3.8125	3.91456	3.77926
CRYL1	1.98033	2.09564	2.08739	2.20319	1.79784	2.43876	2.90476	3.55486	3.0609	3.61423	3.31473
CRYM	5.9331	2.97453	2.96162	2.96532	2.63227	2.45154	2.41143	5.10098	5.15381	2.41684	3.04789
CRYZL1	2.54775	2.97378	3.04705	3.45402	3.83399	3.66514	3.06559	3.13438	3.28284	3.02266	3.15517
CSAD	1.95884	2.80791	2.95755	2.65472	2.7185	3.11024	2.90965	2.63538	2.92489	2.62404	2.6447
CSDA	8.70602	8.0774	7.64753	8.3213	8.99795	6.54109	6.59532	6.82714	6.5634	6.83598	6.93595
CSE1L	8.29315	7.401	6.93638	7.88198	8.01326	6.84766	6.58552	6.86156	7.00689	6.83448	7.11478
CSGALNACT1	1.34726	1.52916	1.2508	1.37719	1.56425	1.5953	1.89806	3.38103	3.39033	3.50843	3.58679
CSGALNACT2	4.70819	4.73064	4.98914	5.13586	5.32048	5.52074	5.02989	5.78031	5.77689	5.79805	5.89336
CSK	3.54912	3.49899	3.53839	3.56373	3.41186	4.23619	3.9415	3.15025	3.60082	3.56998	3.37698
CSNK1G1	2.71141	3.47148	3.36826	3.15209	3.20817	3.41803	3.30087	3.81289	3.50389	3.72982	3.58726
CSNK1G2	5.81381	6.11319	6.10496	5.93548	5.91394	6.31401	6.10508	5.17199	5.35702	5.1671	5.1677
CSNK2A2	5.59951	4.81827	5.01032	5.1321	5.12803	4.57496	4.64383	4.8048	4.65895	4.75662	4.74934
CSPG5	3.04121	1.99231	2.1423	3.32308	2.61339	3.43784	3.17881	7.76355	7.02215	7.87252	7.71534
CSRNP1	2.71255	3.79362	3.49714	4.00008	3.99162	2.9463	3.23462	2.66738	2.58153	3.31926	3.03531
CSRNP3	1.01436	1.44361	1.16993	1.39506	1.19535	3.05658	2.854	1.38405	1.1177	0.970854	1.31615
CSRP1	2.62601	3.00209	3.1015	3.01203	3.67426	2.49169	2.23595	2.06823	2.02047	3.36727	2.56727
CSRP2	7.31243	7.42086	6.82025	7.52503	7.69615	7.45504	7.01229	7.49036	7.52727	8.24234	8.63415
CST3	4.26984	4.47238	4.5149	4.50362	4.52538	5.8931	5.13394	4.28642	5.1127	6.38281	6.14255
CSTF2T	5.61513	5.42875	5.20693	5.63188	5.11656	4.55609	4.51251	5.57047	5.4509	5.72494	5.87324
CTAGE15P	3.46638	2.31367	2.62868	1.56504	1.50767	1.38489	1.4719	1.43946	1.42781	1.4757	1.4573
CTBP1	6.47178	7.43229	7.75984	7.19875	7.09245	7.93151	7.25936	6.99817	7.00829	7.09733	7.23315
CTBP2	7.76588	6.54938	6.9313	7.12344	7.16081	7.24294	6.94833	7.39562	7.26834	8.11169	7.55153
CTDP1	4.05398	3.24945	3.83996	3.41414	3.49313	3.78869	3.41007	3.41007	3.0036	3.30889	3.26754
CTDSP2	4.92005	4.34126	4.23823	4.40909	4.37766	5.26202	5.15114	5.24582	5.12365	5.4401	5.18796
CTDSPL	4.49679	4.94481	5.1549	4.83654	4.94916	3.87726	3.70521	4.18718	3.65304	4.86073	4.62063
CTGF	7.70457	9.09695	8.28916	9.57693	9.45551	7.43184	7.48452	5.73775	6.93774	1.44879	1.85749
CTH	5.30378	4.34341	4.17552	6.20711	6.99921	4.46989	3.84097	4.44427	4.04177	3.45022	3.98185
CTNNA2	2.28359	3.98238	4.25611	4.66467	3.97305	3.92523	3.62871	2.35839	2.60973	1.13297	1.31448
CTNNAL1	6.71451	6.4771	5.8936	6.99951	6.94822	5.62945	5.22053	5.79942	5.54992	5.7926	6.21841
CTNNB1	6.58991	7.04767	6.86691	7.12785	7.09204	6.2371	6.61571	7.44176	7.3348	7.52052	7.42399
CTNNBIP1	3.42932	3.02345	2.77212	3.20728	3.34827	4.36714	4.40419	4.7743	4.22347	4.70031	4.7182
CTNND2	2.77809	5.4793	6.41618	5.73134	4.61367	6.36079	6.1918	7.86364	7.40579	7.37658	7.22198
CTPS	5.20455	4.35888	3.87109	4.88009	4.89819	3.74894	3.80282	3.96427	3.7791	3.9745	3.88044
CTPS2	6.4801	5.66189	5.74966	5.49459	5.64572	5.48927	5.06665	5.30922	5.0864	5.3995	5.37209
CTSA	5.22828	4.44453	4.50545	4.17502	3.85697	4.86706	5.06729	4.92569	5.1123	5.52856	5.31084
CTSB	4.3925	6.40542	6.48508	5.98956	6.48851	7.11945	6.8446	6.55099	6.74222	6.71596	6.8617
CTSC	6.3283	3.90114	3.65003	4.42845	5.90686	4.65875	4.79706	3.14064	3.1652	3.23135	2.80756
CTSD	3.93809	3.38213	3.62824	3.08838	3.44267	4.0107	3.3336	3.67571	3.8553	4.23525	4.42173
CTSF	1.96717	1.96717	1.96717	1.67356	1.7866	1.99639	1.87971	2.30451	1.96717	1.46467	3.80839
CTSL1	5.73606	5.77189	5.58706	5.82094	5.94767	5.90497	6.09677	5.43929	5.23649	5.31361	4.99186
CTSL2	6.34165	4.2966	4.62622	3.75689	4.56711	3.208	3.03774	3.27854	3.69261	2.94145	3.12728
CTSZ	3.45022	3.91361	3.20477	2.84197	3.32048	1.21412	1.68257	1.71809	1.60407	3.33342	1.38405
CTTNBP2	4.08066	3.42626	4.16832	3.99367	3.61117	3.85997	3.55582	3.22805	2.62527	4.16591	4.42559
CUEDC1	2.10098	2.65992	2.78031	3.55582	2.96532	4.66505	4.79129	4.94298	4.23036	4.57228	5.05918
CUEDC2	6.55029	7.23122	7.08023	7.52207	7.52207	7.92736	7.81558	7.69223	7.70646	7.85755	7.94351
CUL9	1.774	3.05658	4.04527	2.8339	3.03738	4.51916	4.19692	3.77505	3.34767	4.0798	3.75061
CUTC	5.31044	4.70343	4.30089	4.95171	4.94666	4.24454	3.97615	4.43055	4.13645	4.1098	4.10774
CUX2	4.19456	3.79077	4.41414	4.28318	3.47638	5.66704	5.12019	4.7252	4.53667	1.926	2.14731
CWC22	5.54149	5.5548	5.52667	5.9451	5.72506	5.44984	5.01862	4.75847	4.65076	4.65773	4.94981
CWC27	6.47873	6.35176	6.13244	6.46763	6.70327	6.25622	6.0991	5.97652	5.84406	5.66674	5.98975
CWF19L2	4.27023	4.78473	4.36719	4.30083	4.16815	3.99816	3.97086	4.04084	3.42371	3.93431	4.12726
CX3CL1	3.33453	3.8451	3.51297	3.61703	2.89017	4.03785	4.21385	4.56217	4.62377	4.54999	4.52708
CXADR	5.48599	5.20032	5.05752	5.10634	5.23139	4.64153	4.86804	4.57351	4.58493	3.67231	3.69567
CXCL14	1.66822	2.92253	4.35773	2.43964	2.70118	1.97337	1.85692	1.27886	1.32708	1.38953	1.38949
CXCL5	4.77497	2.11874	2.1594	2.0219	2.16157	2.06743	1.85103	2.18457	2.03034	2.12741	2.23351
CXCL6	4.1334	0.871844	0.887525	1.05658	0.941106	0.669027	1.19535	1.02857	0.85599	1.08406	0.903038
CXCR4	2.14261	7.66228	6.9849	6.19424	4.99897	6.4769	6.09302	7.76826	7.67103	7.01035	7.36796
CXCR7	1.97223	4.08089	3.56247	4.11406	2.71801	5.11468	5.04181	3.69686	3.5924	2.30865	2.40495
CXXC4	1.76553	4.16578	4.64135	5.8203	5.47346	4.58344	4.77515	4.64891	3.80126	3.77905	3.38681
CXXC5	6.28852	5.48007	5.94521	5.98817	6.91419	8.07849	7.87567	7.00335	7.48636	6.58741	6.87455
CXorf1	1.91839	2.54102	2.15704	1.76553	1.58496	1.60881	1.86394	3.6565	2.57289	3.97177	3.5008
CXorf23	2.75061	3.10601	3.01436	3.21101	3.23573	4.02148	3.30012	3.81865	4.0197	4.08576	4.45483
CXorf26	7.1216	5.72985	5.66761	6.2113	6.37838	5.9867	5.88256	6.07438	6.08342	6.12935	6.25535
CXorf57	1.64541	2.30599	2.38134	3.15466	2.42671	2.47184	2.34663	3.41381	2.62772	3.04516	3.24053
CYB5A	7.349	5.14666	5.73201	5.43689	5.13398	5.57477	5.56579	6.4544	6.16531	6.64932	6.28235
CYB5D2	2.56316	2.76129	3.58736	3.46205	3.64962	4.69822	4.34412	4.13832	4.19928	4.27724	4.35755
CYB5R1	3.50782	3.63484	3.78922	3.66765	3.52094	3.68884	3.76199	4.01809	4.53191	4.23315	4.02344
CYB5R2	6.00562	4.93499	4.57894	3.84599	4.05745	3.01792	2.35332	2.37573	2.58496	2.79494	2.46989
CYB5R4	4.80426	3.854	3.88069	4.76288	4.99232	3.82273	2.81762	5.1635	4.71973	5.09803	5.42526
CYBA	7.45302	6.55949	6.44477	6.33807	6.30268	6.03408	6.30268	3.17792	2.65535	2.30159	1.70929
CYBRD1	2.40318	2.55711	2.31633	2.36125	2.26275	3.1627	3.32709	3.74208	3.73324	3.98717	4.02017
CYC1	8.16759	7.16705	6.80715	7.44384	7.37492	7.18357	7.31536	7.22566	7.15727	7.43774	7.17646
CYCS	7.44107	6.39904	6.27346	6.67702	6.68181	6.35069	6.11045	6.31805	6.46845	6.4844	6.6004
CYFIP2	4.17165	4.83108	4.77969	5.25813	5.27103	5.44315	5.39752	5.25371	5.10041	5.09278	5.15931
CYHR1	2.80767	2.4278	2.65062	2.9851	2.77831	3.43326	3.46208	3.13646	2.9907	3.33473	3.22408
CYLC1	4.38405	3.24793	3.39232	3.01436	3.35614	3.35614	3.13422	3.17473	3.35614	3.14731	3.14241
CYP20A1	4.28058	3.08118	2.99486	3.67986	3.47618	3.5269	3.40555	4.17984	3.93604	4.22596	4.15574
CYP26A1	6.9241	1.30451	2.88166	0.910733	1.9782	1.42223	1.20163	0.948601	1.23879	1.08406	0.895303
CYP26B1	1.82188	1.75992	1.84421	1.76358	1.69375	1.71184	1.84031	4.17841	4.36517	1.8267	1.79259
CYP27A1	3.86691	4.83238	4.4363	4.04527	3.67129	3.9644	4.03914	4.43363	3.96347	5.36072	4.41549
CYP27C1	2.13422	3.90689	4.40667	3.91552	3.67469	2.88166	2.48285	2.37573	1.60881	0.978196	1.05658
CYP2J2	1.76977	1.44361	1.39506	1.24489	1.3505	1.24489	1.40599	1.74846	1.49057	3.14078	2.42223
CYP2R1	3.6893	4.85997	4.9814	4.14975	4.28392	3.88362	3.47638	4.08066	3.64962	4.05918	3.74201
CYP2S1	5.23372	2.33008	2.31035	1.97034	1.85075	1.34657	1.54644	1.40569	1.44064	1.33042	1.40345
CYP51A1	4.12066	3.62002	3.89325	4.1883	4.51027	4.04688	3.83517	4.71509	4.86773	4.39548	4.44381
CYR61	6.55523	8.12587	7.21283	8.55885	8.20015	6.53688	6.90433	6.77381	7.26902	6.61015	5.67668
CYTH2	2.89911	3.6843	3.95431	3.71948	3.44519	4.5934	4.38673	3.54323	3.65478	3.61603	3.29873
CYTL1	3.12267	0.918386	0.887525	1.10434	1.24489	0.757023	0.963474	1.08406	0.739848	2.38681	1.70929
CYYR1	5.8068	5.21559	5.00158	5.76286	5.8964	4.62262	4.69231	3.96806	3.75013	3.52276	3.45982
D4S234E	4.50594	3.60923	5.37259	3.49302	2.84455	4.26656	4.29658	2.50981	2.85628	1.76425	2.02213
DAAM1	5.31506	5.82909	7.35852	6.29297	6.52966	7.01089	6.37712	6.6953	6.33503	6.19849	6.28891
DAB1	2.45394	3.03848	3.12295	3.0379	2.57784	3.42729	3.29667	3.78807	3.62014	2.58561	2.64479
DAB2	2.52997	3.44353	3.3445	3.41518	3.98493	3.22427	3.17806	2.70353	2.86736	3.1368	3.27616
DAB2IP	2.93613	3.0933	3.4623	3.16854	2.98297	3.95813	3.53472	3.27177	3.11963	3.27554	3.13142
DACH1	1.39504	7.98083	7.87091	7.35714	5.96736	7.81046	7.71575	3.48949	3.07775	1.35115	1.39138
DACT1	3.82086	2.04282	2.91126	2.26161	3.47599	3.20006	3.34822	2.62007	2.3394	2.35502	2.36045
DACT3	2.78241	4.21023	5.0072	4.1102	4.32121	4.71699	4.52419	4.91025	5.26566	5.93617	5.91217
DALRD3	5.1177	5.36457	5.14445	5.11353	4.61117	5.76235	6.1079	5.30743	5.1469	5.32697	4.94953
DAP3	6.75914	6.49996	6.16989	6.48422	6.47714	5.98687	6.06334	6.02704	6.06861	5.92536	5.6119
DAPK3	3.27926	3.95332	3.65751	3.79628	3.30961	3.12408	3.15566	3.03699	3.04364	3.16484	2.82809
DARS2	5.27962	3.58766	3.17099	4.28295	4.73524	3.7194	3.42143	4.18606	3.87775	4.36866	4.35021
DAZAP1	7.82441	6.40193	6.61421	6.76206	6.89613	6.64547	6.39979	6.472	6.27737	6.58151	6.66806
DAZAP2	2.64887	3.04199	2.91544	3.21941	3.13824	3.43162	3.14362	3.88756	4.25561	4.07234	4.20777
DBC1	3.15636	1.12071	1.15424	1.0942	1.01188	2.06937	2.19856	1.14648	1.27229	0.839261	0.954791
DBF4	4.89089	4.12059	3.48247	4.74883	4.80232	4.13159	3.4327	3.71809	3.37013	3.99913	4.62555
DBH	2.33342	2.13422	2.28392	2.19849	1.92979	1.9782	3.02857	2.40599	2.13422	2.03914	1.8679
DBI	7.76875	6.65402	6.44239	7.49502	7.59933	7.67458	7.49675	10.1615	9.45332	10.9011	10.9808
DBNDD1	3.89412	2.93221	3.45381	2.87785	2.63538	2.82029	2.96909	2.69214	2.66613	2.77599	2.5793
DBNDD2	6.72629	6.44128	6.44128	6.34056	5.65363	6.30524	5.99209	7.50176	6.73647	8.24593	7.90207
DBNL	3.44754	2.97188	3.16822	3.13132	2.96512	3.85032	3.94444	3.81795	3.98696	4.3059	4.0192
DBX2	1.30451	1.61824	1.4957	1.61824	1.41684	1.3505	1.61824	3.02326	1.97085	1.65076	3.01436
DCAF12L1	3.51223	1.33342	0.895303	1.40054	1.1635	1.13093	1.14405	0.807355	1	1.13093	0.871844
DCAF13	5.43938	5.48093	5.33596	5.44753	5.80051	4.91778	4.85095	5.51458	5.69723	5.44681	5.90667
DCAF16	3.85726	4.19526	4.02398	4.19596	4.67316	4.21027	3.64489	3.54376	3.76287	3.7262	4.39119
DCAF4	3.86246	2.90198	3.08932	2.94013	3.00235	2.49761	2.41326	3.03455	2.79125	3.12619	2.98517
DCAF5	3.167	4.02974	3.8306	3.79263	3.65221	4.31228	4.29942	4.33586	4.12077	4.0771	4.08029
DCAF7	4.31807	4.72457	4.55023	4.58135	4.49806	5.08268	5.32314	5.17261	4.9225	4.85724	5.07846
DCHS1	2.68482	3.19219	3.35191	3.46597	3.24184	4.31976	3.95699	3.69042	3.90304	4.15462	4.23036
DCLK1	2.22796	1.51366	2.95416	1.77449	1.69973	2.97557	2.69213	2.95437	3.03434	3.3818	3.33225
DCLK2	1.60482	2.79936	3.26448	3.00327	2.39523	4.65572	3.98161	6.64425	6.52962	5.88878	5.85366
DCLRE1A	4.10769	4.33128	3.55459	4.53667	4.57894	3.83086	3.40327	4.09339	3.44228	4.23036	4.11353
DCN	1.136	1.11123	1.26002	1.22419	1.38926	1.0759	1.17328	4.9467	5.84208	1.46198	4.35521
DCP1A	5.27603	6.52896	6.67628	6.48253	6.47915	6.1201	5.9509	5.6654	5.55917	5.56556	5.55257
DCPS	5.86419	4.67299	4.04352	4.853	4.48027	4.30086	4.56682	4.95745	4.83643	5.20828	5.10518
DCT	2.62042	2.36787	2.54235	2.73175	2.51935	3.12299	2.99876	3.73299	3.09516	2.65884	3.04599
DCTN1	5.07425	4.19771	5.40463	4.79181	4.12598	5.50208	4.96023	4.42223	4.82833	5.01569	4.89288
DCTN3	4.19456	5.75596	6.16892	6.38267	6.03782	6.55888	6.35438	6.98766	6.8485	7.12112	7.24821
DCTN6	5.22997	4.67638	4.43429	5.33628	5.21994	5.15421	5.25096	6.14914	6.0268	6.33342	6.17493
DCTPP1	7.08012	6.55704	6.10098	6.94298	6.81519	5.08066	5.27612	6.32103	5.95861	6.66832	6.43696
DCUN1D1	4.37645	3.5018	3.3161	3.89004	4.167	3.40688	3.36161	4.05846	4.24013	4.12594	4.08751
DCUN1D5	8.90578	7.66938	7.60222	7.99056	8.55075	7.90274	7.66974	7.66761	7.44493	7.58782	7.90274
DCX	1.93895	2.88409	6.16615	3.85215	3.65482	5.5573	5.42711	5.37643	5.51334	4.90397	5.82045
DCXR	5.85125	4.62117	4.55766	5.20046	4.99503	5.41041	5.03518	4.59455	5.82528	6.50732	6.08979
DDAH1	2.99869	3.35815	3.00279	3.2627	3.58008	3.34143	3.042	4.1069	4.10202	4.01447	3.95971
DDAH2	5.72901	6.87036	7.24812	6.81481	6.4814	8.07938	8.43342	7.62029	7.54574	7.27547	6.8535
DDB2	5.44854	7.43163	6.7969	6.65962	6.78245	4.76031	4.49322	4.71224	4.48772	1.5041	4.29935
DDHD2	3.08856	4.61233	4.50732	4.4815	4.53052	4.23765	4.09259	3.98071	4.06713	3.8701	3.6324
DDIT3	1.556	3.05063	3.27189	3.1581	4.27359	2.23305	1.98504	2.0647	2.08911	2.21644	2.01928
DDIT4	6.42593	6.70556	6.52074	8.12846	9.20489	6.35667	6.13832	6.76328	6.68986	6.06026	6.03562
DDIT4L	3.59574	3.95884	3.22805	2.65535	3.62877	4.20477	4.96347	1.63227	1.33342	1.41143	1.1177
DDR1	4.82895	5.89808	5.67995	5.20408	5.03253	6.20176	6.23897	6.36315	6.54208	6.36467	6.0974
DDR2	1.77246	2.42037	2.13265	2.45193	3.12587	2.16367	2.38098	2.1657	1.88276	2.39838	2.42094
DDRGK1	5.52312	5.68342	5.77227	4.93859	4.74789	5.14855	5.38372	5.15624	5.16423	5.49856	5.04406
DDT	7.49217	5.32012	5.38612	5.64328	5.71425	5.69321	5.93734	6.45319	6.30524	7.08055	6.7305
DDX10	5.67723	4.85997	4.52795	5.13134	5.26679	4.31034	4.1035	4.41346	4.33128	4.12681	4.36457
DDX18	7.08416	5.93632	5.92041	6.20759	6.40854	5.67445	5.26649	5.89734	5.91609	5.74375	5.85087
DDX19B	2.33914	2.67807	2.7866	2.51602	1.83592	2.59216	3.08406	3.06523	2.40871	2.70487	2.7866
DDX20	4.48464	3.649	4.02767	4.2734	4.16626	3.42559	3.24228	3.81203	3.63531	3.69252	3.66041
DDX21	8.64888	7.09997	6.92044	7.58204	8.10863	6.16375	6.09839	6.68446	6.45682	6.61246	6.45296
DDX24	6.03978	5.83745	6.28466	5.5492	5.80737	6.55036	6.01068	5.5662	5.97461	5.66832	5.72959
DDX25	4.18895	3.16278	3.48049	2.67109	2.7472	2.84159	2.50153	2.28327	2.41341	2.94864	2.0155
DDX26B	2.8044	3.09843	3.30208	3.71648	3.1719	4.18649	3.63644	2.77961	2.84019	2.85544	2.67559
DDX27	6.00607	5.13955	5.10224	5.18943	5.04876	5.19889	5.24489	5.06652	4.90448	5.05441	4.91504
DDX39	6.72176	5.30082	4.8467	5.66511	5.65159	5.28653	4.91145	5.78397	5.87943	6.17238	6.22075
DDX3X	4.8152	4.90214	4.58033	4.80021	4.85108	4.13543	4.19665	4.75265	5.51191	4.71169	4.45935
DDX46	6.20224	5.67865	5.33789	5.99852	5.94206	5.47676	5.09572	5.92394	5.6451	5.98834	6.02966
DDX49	5.09887	4.43029	4.46467	4.74093	4.57652	4.92695	4.88313	5.10852	4.94907	5.73335	5.54689
DDX55	3.87479	3.39203	3.12019	3.4074	3.69792	3.41406	3.5989	3.15572	3.21041	2.86369	3.11269
DDX6	5.17054	3.48507	3.66944	3.609	3.61683	3.91935	3.96201	3.63693	3.58483	3.59472	3.75004
DDX60	3.58616	2.17313	2.10769	2.32769	1.95606	2.85997	2.57773	4.07468	4.0635	2.87184	2.96901
DEAF1	4.9331	4.6792	4.47962	4.64674	4.52482	5.71287	5.6014	5.03518	4.80012	5.41007	5.52105
DECR1	6.22554	5.21801	5.56133	6.02148	5.76208	7.82477	7.90851	7.67186	7.43421	7.5051	7.50287
DEDD2	3.88166	3.9241	4.24336	3.24945	3.25096	4.09677	3.90881	2.78869	2.51602	2.8679	2.76765
DEFB104A	1.15056	1.13093	4.14078	1.13093	1.22033	1.04963	1.21412	1.13093	1.08406	1.08406	0.963474
DEGS1	7.23303	6.73627	6.77145	6.99894	7.0795	6.88979	6.55783	7.6148	7.33002	7.70803	7.99204
DEK	6.89497	6.70499	5.93354	6.85739	7.25566	6.32491	6.1755	6.45214	6.67733	5.99238	6.60054
DEM1	2.45237	2.78227	2.41093	2.84789	2.71967	2.48837	2.08086	2.98754	2.75287	3.80658	3.39485
DENND1B	2.20249	2.60693	3.95458	3.0622	2.85994	2.43784	2.70452	2.41042	2.38308	2.3809	2.42849
DENND2A	1.94936	3.40259	3.94316	2.90706	2.92135	3.74967	3.5989	3.99628	3.35209	4.04525	4.28932
DENND4B	5.44394	4.99684	5.01659	4.73173	4.52607	5.5601	5.29682	4.82731	4.99548	5.19338	4.95745
DENND5B	2.48258	3.93623	3.90415	3.97242	3.6278	3.16633	3.12796	3.48542	3.0374	3.54305	3.46123
DENR	5.86985	4.95019	4.9193	5.3011	5.54644	4.47723	4.61525	4.7123	5.01154	4.79716	4.85125
DEPDC1	4.73666	3.49532	2.70624	4.46339	4.98238	3.36933	2.85646	3.49104	2.93619	3.36243	4.17721
DEPDC1B	6.9142	5.87396	5.40985	7.04393	6.78532	5.82813	5.52766	5.46975	5.35111	5.22499	5.7212
DERA	4.64851	4.92752	4.98328	5.55614	5.98781	4.54286	4.40854	5.08711	5.13831	4.95022	4.95022
DET1	2.82536	3.55006	3.23817	3.95713	3.41481	3.29937	2.69376	2.84683	3.02886	2.97289	2.67398
DFFA	5.42302	4.57663	4.08089	4.38047	4.61326	4.05948	4.4234	4.05594	3.88501	3.81646	3.75532
DFNA5	2.71149	3.86196	3.76022	4.10518	3.85798	2.24489	2.43563	4.23036	4.90977	3.87774	3.79494
DFNB31	1.89142	1.7137	2.52857	2.0635	2.09761	3.23573	2.66448	2.10434	1.94111	1.83188	1.26903
DFNB59	2.0072	3.30597	3.10434	2.61589	2.1375	2.30159	2.20477	2.12763	1.96717	2.0072	1.68257
DGCR6	5.06461	3.97788	4.38732	4.49039	4.13045	5.50084	5.48692	5.22879	5.24557	5.87486	5.5974
DGKD	5.95954	6.22612	6.79662	6.78542	6.3773	7.53504	7.4054	6.75702	6.41903	6.89845	6.59171
DHDDS	3.6685	3.28904	2.98243	2.82466	3.03385	2.81633	2.88932	3.23387	3.07912	2.5386	3.02776
DHODH	3.69599	2.88166	2.66448	2.58015	2.61353	2.32193	2.44361	2.45943	2.85599	2.87971	2.34767
DHRS1	4.75061	5.14282	5.12267	4.73173	4.60466	5.61442	5.88753	5.37782	5.42727	5.21529	4.73173
DHRS13	4.40667	4.47379	4.66278	4.55397	4.39025	5.67582	5.06264	6.72874	6.30323	6.40735	6.56468
DHRS7	4.59365	4.69061	4.91002	4.93616	5.10001	5.75446	5.45407	5.50678	5.60297	5.66445	5.89155
DHTKD1	6.28642	5.36479	5.35237	5.40845	5.29119	5.60888	5.59867	5.94699	5.24936	5.87437	5.59022
DHX15	8.95974	8.52078	8.05197	8.819	8.63074	7.85873	8.11707	8.19195	8.28156	8.08794	7.90587
DHX29	6.30086	4.68145	4.83137	5.48929	5.42358	5.32012	4.98459	5.51538	5.49089	5.81019	5.78999
DHX32	5.04308	7.1534	6.71177	7.0814	6.57773	6.50526	6.30688	5.99027	6.04374	5.61471	5.50494
DHX33	4.76351	4.16815	4.12352	4.13072	4.18657	3.65194	3.71082	3.79801	3.44243	3.61443	3.47546
DHX36	5.86484	5.07944	4.54588	5.25603	5.62576	5.24419	5.24913	4.98518	4.89546	4.40242	4.6835
DHX37	4.31542	2.65076	2.70487	3.0321	2.71809	1.48027	2.31615	2.73769	2.51349	2.54597	2.70487
DHX40	5.47303	6.29631	6.0389	6.48783	6.28211	6.98829	7.1011	6.67167	6.74225	6.39881	6.22937
DHX57	4.08438	4.66163	5.17496	4.77518	4.30956	5.34231	5.19015	4.58742	4.42286	4.33247	4.44277
DIABLO	6.94216	7.94866	7.59029	7.60763	7.15654	6.77347	6.93758	6.94216	6.74039	6.89093	6.78869
DIAPH2	5.48152	4.15631	3.76065	3.23909	3.89929	1.59826	1.51786	1.48902	1.50202	1.68853	1.70163
DIAPH3	4.30013	3.22952	2.68672	4.0603	4.65021	2.10773	2.10113	2.741	2.37887	3.3528	3.60829
DICER1	4.73666	5.42555	5.40888	5.75423	5.46088	4.7275	5.1846	5.06339	4.75732	4.76202	4.8953
DIDO1	4.02768	3.43486	3.21563	3.294	3.02021	3.26818	3.15824	3.08688	3.02161	3.18312	3.06905
DIMT1L	4.19109	3.23465	2.7762	3.78498	3.96319	2.91382	2.8239	3.38579	3.3085	3.08855	3.15066
DIP2C	3.06904	4.25575	4.51288	4.24351	4.14487	4.13299	4.16666	4.6406	4.3728	4.80162	4.67864
DIRC2	3.12216	2.9961	2.76387	3.19451	3.32788	3.02039	2.7766	3.50565	3.35699	3.73694	3.92246
DIXDC1	2.84404	3.45811	3.40108	3.6885	3.29725	3.46339	3.48725	2.9588	2.93521	2.67144	2.70512
DKC1	7.30126	6.16639	5.32118	6.41306	6.39211	5.60896	5.75037	5.67982	5.61573	5.53049	5.50794
DKFZP586I1420	5.88557	6.25115	6.2681	5.41414	4.91121	5.59544	5.49633	5.43796	4.94953	6.15745	6.01502
DKK1	0.992768	1.05658	1.79494	2.57773	6.28281	1.84398	1.86394	3.20633	3.3799	1.15704	1.35614
DKK3	2.38654	2.5524	2.61091	2.58202	2.3835	2.60636	2.9687	3.23374	3.14904	3.90174	3.22417
DLAT	5.44116	4.18331	4.07914	4.61358	5.13781	4.02293	3.69717	4.14057	4.03868	4.32641	4.38375
DLEU1	5.67723	4.83137	4.20398	5.47573	5.46074	3.89724	3.91456	4.73173	4.47444	5.15826	5.11228
DLG3	4.88598	4.99481	4.99338	4.58512	4.278	4.18962	4.05036	3.48147	3.3146	3.22398	3.08293
DLG4	3.35818	4.23838	4.6659	3.97721	4.00415	4.65691	4.56001	4.18729	4.09657	4.08668	4.18827
DLGAP4	3.5848	4.4534	4.03779	4.06464	4.2889	4.67967	4.63829	3.82613	4.10038	3.58674	3.88295
DLGAP5	7.48533	6.15084	5.40476	7.49691	7.71871	6.74808	6.21959	6.45366	6.30232	6.54519	7.10306
DLK1	1.83236	9.26784	8.55287	8.83551	8.82163	3.83265	3.51899	3.10292	3.2861	2.7011	3.63958
DLL1	2.63439	4.70511	4.68112	4.61973	3.78505	3.87072	3.78176	3.81827	4.00017	3.53705	3.69263
DLL3	3.76696	4.02354	5.41582	3.77538	3.96893	4.3078	4.24909	4.75782	4.83126	4.58469	4.79507
DLX1	1.5423	1.23745	1.5452	1.48579	1.66068	1.52607	1.58007	3.34286	3.15815	5.32445	5.44768
DLX2	1.44579	1.42484	1.74245	1.48676	1.891	1.60679	1.91542	2.75469	2.69407	4.00357	3.92239
DMD	2.07565	3.0174	2.71583	2.57566	2.58072	2.95867	2.97471	3.08613	3.08529	2.79721	2.678
DMKN	4.71663	3.60339	3.35591	2.61535	2.655	1.95562	2.07029	1.91208	1.74769	1.79857	1.7594
DMRT3	1.22353	4.03915	3.47707	3.68381	1.7876	4.76668	4.40798	1.00816	0.906537	1.08991	0.978344
DMRTA1	3.75061	7.40233	7.15765	7.05148	6.52732	5.73498	5.26115	2.45943	2.45943	1.24489	1.08406
DMRTA2	1.39384	2.56786	3.04011	3.69787	3.12838	3.92002	3.8835	2.20402	1.74162	1.35547	1.93216
DMRTC1	1.4957	4.27501	4.72137	4.5656	3.68594	5.08194	5.11395	3.85599	3.74846	3.43162	3.72683
DMXL1	3.66222	2.6059	2.59032	2.76354	3.07167	2.92531	2.91347	3.01029	2.99984	2.97294	2.89056
DMXL2	2.75313	3.79829	3.81959	3.69401	3.52916	3.67543	3.47931	3.53236	3.6416	3.37149	3.37823
DNA2	4.20506	3.48769	2.77637	3.82875	3.79981	2.78112	2.5587	2.80509	2.33817	2.58292	2.75594
DNAH1	2.55336	3.05137	3.47897	2.57289	2.60881	3.26303	3.25096	2.36737	2.51096	2.37573	2.13422
DNAH11	3.28688	2.73118	2.69822	2.83996	2.7761	2.67356	3.14731	3.7939	3.08746	3.94298	3.74846
DNAJA2	7.23422	6.4689	6.74487	6.41986	6.73413	6.39127	6.07411	6.26198	6.14533	6.02487	6.00102
DNAJA3	5.10194	4.36821	4.46691	4.31276	4.81794	3.92984	3.70881	4.28081	4.12377	4.23497	4.24986
DNAJB4	3.86215	5.5774	5.1237	5.4416	4.82382	3.93606	3.81436	4.09529	4.26934	4.59185	4.50395
DNAJB6	7.62026	6.43182	6.14214	6.21391	6.61724	5.95543	5.89886	5.5431	5.71585	5.55925	5.44898
DNAJC1	3.98476	4.72787	4.39483	4.91401	6.07421	5.10504	5.25134	5.0393	5.4279	4.34004	4.46532
DNAJC12	1.8327	2.5393	3.26973	2.36358	2.34953	2.50009	2.65918	2.17097	2.05418	1.75076	1.82992
DNAJC13	3.78555	4.08151	3.76341	3.77926	4.28244	4.32409	3.3978	4.17153	4.45681	4.34483	4.95373
DNAJC15	4.11637	3.74206	3.81335	3.85529	4.19161	1.95279	1.8572	2.0926	1.98213	1.73163	4.38578
DNAJC19	5.85421	5.36753	4.95189	5.53587	5.48462	4.98553	5.04794	4.95519	5.13313	4.83671	4.76093
DNAJC2	7.15401	5.73823	6.0354	6.16048	6.47703	6.0354	5.62848	5.56316	5.50653	5.79805	5.73877
DNAJC21	4.27444	3.80697	3.79599	4.03728	4.46652	3.73558	3.3242	3.50621	3.49695	3.10383	3.41424
DNAJC25-GNG10	8.3853	8.98311	8.90818	8.91561	8.90099	7.65041	7.64436	8.68961	8.57501	8.84624	9.1848
DNAJC27	2.09068	2.9133	3.19078	2.67993	2.46467	2.78662	2.69855	2.85551	2.59017	2.79491	2.78451
DNAJC3	2.52945	1.9157	2.03186	2.14798	2.43807	2.20192	2.00228	2.98204	2.71745	3.06763	3.20179
DNAJC4	2.75128	2.72639	3.03561	2.91901	2.78605	3.86665	3.61144	2.97068	3.32776	3.16522	3.05761
DNAL1	2.27646	2.8146	2.75908	2.74159	2.75099	3.56277	3.28981	3.09274	2.80367	2.70659	2.92789
DNAL4	2.32869	2.84501	2.94415	2.98537	2.85886	3.08156	3.40834	2.83886	3.07587	2.84764	2.60928
DNALI1	2.44204	3.39206	3.29998	3.03387	2.92985	3.79464	3.73131	3.10148	3.19527	2.94167	2.81035
DNASE1L1	2.29741	3.09515	2.83803	2.57901	2.62548	3.07007	3.11105	1.78901	1.86047	1.75871	1.7357
DNER	1.85705	2.53953	6.76533	3.02781	3.52042	7.05161	6.56467	8.94583	8.65425	9.50618	9.35946
DNLZ	5.1831	3.66038	3.66957	4.30937	4.23812	4.47613	4.93007	5.25289	5.04492	5.65652	5.38047
DNM1	3.21942	4.41927	4.8924	4.25808	3.8924	4.96331	4.36126	3.61754	3.7235	4.06753	3.84314
DNM3	2.62293	1.64155	2.96901	1.9782	1.73552	3.60999	3.30159	4.36737	4.62936	3.76447	4.10014
DNMBP	3.75211	4.01331	3.8038	3.83864	3.97505	3.46874	3.40531	2.96016	3.11265	3.40467	3.13973
DNMT3A	4.0396	3.54328	3.15138	3.23714	3.12056	3.62671	3.74797	3.17545	3.13138	2.83492	3.04215
DNMT3B	6.55996	3.6454	3.8027	3.67419	3.32608	3.68355	3.51554	3.04405	3.08883	2.66201	2.58903
DOCK1	3.63105	3.67752	3.42058	3.90775	4.0217	4.26825	3.83271	4.23634	4.2632	4.49913	4.55038
DOCK10	1.93044	1.6903	2.85429	2.63114	3.10813	2.1348	1.99775	4.05798	3.55723	5.89942	4.54058
DOCK11	5.63169	6.57954	6.45533	6.23209	5.4192	5.27463	5.29682	5.27687	5.27687	4.69877	5.27687
DOCK3	2.6893	3.71809	4.79442	3.67694	3.26303	4.43962	4.1375	3.97269	3.09761	4.23036	4.23879
DOCK4	2.35647	1.92642	2.34211	2.281	2.45528	2.48221	2.45212	3.24049	3.06312	2.91424	2.93144
DOCK7	3.29963	3.78902	3.67759	3.9536	4.12708	3.98548	3.74346	4.3272	4.50562	4.70046	4.70241
DOCK9	2.9874	2.11048	2.91414	2.1582	2.36306	2.13614	1.81176	2.30477	2.25225	3.8323	3.55227
DOK4	2.92378	3.18046	3.1371	2.86691	2.91205	3.71096	3.72039	2.66218	2.587	2.39639	2.04529
DOK5	2.99964	2.09622	2.17522	1.924	2.0872	3.95852	3.60717	5.91598	5.15866	6.65782	6.44426
DONSON	6.17073	6.77913	6.87885	6.30706	6.41329	5.96463	5.45713	5.85	5.60999	6.09908	6.42911
DOPEY1	2.99375	3.16281	3.77348	2.8645	2.76124	3.99502	3.53023	3.22104	2.85332	3.13545	2.88881
DOPEY2	2.28688	2.97453	3.55582	3.10936	3.15866	3.58376	2.88753	4.13011	3.48543	4.00988	4.25475
DOT1L	3.77545	4.04193	4.27836	4.31056	3.96883	4.86227	4.29843	3.80217	3.77835	3.8389	3.65444
DPH2	5.15078	3.46893	3.39557	3.43193	3.46046	3.0387	3.32763	3.52552	3.08694	3.37494	2.98571
DPH3	5.03093	4.8419	4.56713	4.79944	5.28542	4.36081	3.97009	4.33624	4.14444	4.40959	4.57658
DPH5	5.35334	5.51823	4.95412	5.45515	5.42684	4.58043	4.35907	4.42223	4.36822	4.13452	4.11199
DPM1	8.11087	7.68909	7.6335	7.84831	8.29448	7.08119	6.98311	7.41405	7.5112	7.18557	7.56628
DPM3	5.15947	6.41109	6.0354	6.17951	5.95652	5.74362	5.89651	5.89651	5.78241	5.89651	5.58195
DPP10	2.57065	2.40161	2.66229	2.45566	1.96734	2.52846	2.46492	4.54455	5.32612	6.2368	6.02918
DPP3	5.91097	4.6311	4.70487	4.853	4.71589	4.39163	4.16912	4.68313	4.58916	5.0148	4.86394
DPP6	1.93864	2.31971	2.97007	1.83258	1.47804	2.50438	2.45385	3.78188	2.9413	4.96995	4.80475
DPP7	2.56108	3.55498	3.37777	2.90592	2.53195	2.92534	2.85625	3.36006	3.01315	3.79005	3.22006
DPPA2	3.73227	2.18903	2.58256	2.12102	1.65076	1.80735	1.74846	1.76553	1.57531	1.42761	1.52607
DPPA4	5.33587	4.23146	3.79677	3.6841	3.6586	2.80013	2.68711	2.27394	2.39868	1.47222	2.04619
DPY19L1	3.55443	4.07238	3.74932	4.17812	4.13955	4.70907	4.77954	4.6175	4.39346	4.81584	4.68146
DPYSL3	6.82437	4.79645	5.68546	4.87465	5.05641	6.32304	6.0052	5.57495	5.86926	4.76019	4.88413
DPYSL4	3.07383	3.81801	4.10522	3.9206	3.81874	4.35976	4.60244	4.18776	4.2463	4.22324	4.22897
DPYSL5	2.02119	3.59226	3.65567	3.90242	3.4776	3.81342	3.77972	3.79754	3.594	4.16825	3.71468
DR1	5.18287	4.28948	4.20094	4.61185	4.90273	4.11905	4.04211	4.69099	4.58007	4.74619	4.91852
DRAM1	2.63709	2.79042	2.56552	2.6224	3.74784	1.09755	1.22081	2.28891	2.11285	2.52625	2.71044
DRAM2	5.69647	7.24742	7.08991	6.65771	6.78773	5.43483	5.33974	5.61394	5.75274	5.171	5.1428
DRAP1	5.08661	4.73552	4.62117	4.69098	4.89142	6.01748	5.20594	4.44559	5.16471	5.49185	5.33735
DRD4	2.62293	7.27984	6.46761	5.89506	4.9528	2.21412	2.39232	1.89918	1.60881	1.60881	1.50589
DSC2	3.59854	3.41884	3.7746	3.46874	4.30795	2.67475	2.35794	1.25238	1.10964	1.01207	1.03413
DSCAML1	0.895303	1.23879	3.01436	1.23879	0.831877	1.42761	1.28688	1.38405	1.34483	1.41143	1.774
DSCC1	6.03626	4.60397	3.85921	5.26296	5.01657	3.75448	3.19865	3.89425	3.52938	4.18972	4.42531
DSCR3	4.71465	4.65498	4.33387	4.63376	4.77204	3.77643	3.76818	4.76505	4.5869	4.81768	4.70086
DSCR6	2.9222	3.43962	3.33485	2.42492	3.23726	5.30852	5.17632	3.21568	2.84398	4.31976	3.30012
DSE	4.86474	4.35077	3.95785	4.01552	4.83338	3.44427	3.6083	3.23026	3.64302	3.5264	3.3495
DSEL	2.82341	2.2743	2.12927	2.16651	2.99814	2.50944	2.31265	4.32726	4.41512	4.19793	4.35799
DSG2	6.15581	5.12881	5.13414	4.79332	5.15159	3.88487	3.99164	2.42768	1.75462	1.47982	1.45234
DSN1	6.82158	6.83845	6.47298	6.95245	6.77241	6.47671	5.75275	6.68622	6.2791	6.96359	7.32796
DSP	6.62646	7.79896	7.77218	6.5982	6.90523	6.3518	6.22707	1.1468	1.15994	0.999928	0.991766
DSTN	8.464	8.04786	7.91772	7.76767	8.66763	7.48144	7.56038	8.11588	8.47475	8.35177	8.44323
DTD1	7.05424	5.67881	5.50987	6.44893	6.48664	6.25609	6.25947	6.66545	6.67691	6.63927	6.51577
DTL	5.97411	5.875	4.84322	6.59979	6.31267	4.89945	4.19208	5.18764	4.90561	5.49269	5.82309
DTWD1	3.04014	3.29758	2.88949	3.20689	3.12799	2.42212	2.17138	2.47604	2.38054	2.29945	2.52513
DTX1	2.97453	3.5656	5.15421	3.49313	3.14731	4.24489	4.22728	4.39712	4.1035	5.11977	5.03518
DTX2	3.5932	2.67121	2.66514	2.43116	2.15114	2.66429	3.06796	2.30985	2.24691	2.40364	2.51005
DTX4	4.90304	7.86425	7.5982	7.96844	6.53076	6.04352	5.79831	6.851	6.23266	4.68874	4.41346
DTYMK	6.28207	5.84046	5.35685	6.2867	6.2867	5.9357	5.96255	6.25267	6.07724	6.33074	6.44559
DUS1L	5.49991	5.09591	5.12742	5.12305	4.95489	4.99603	4.66792	4.29853	4.50994	4.02898	3.96941
DUSP1	2.29225	3.41088	3.30705	2.99003	2.72887	2.11535	2.26693	2.0561	2.45501	2.34549	2.07359
DUSP10	2.06442	1.69633	2.24914	1.98324	2.39088	2.21941	2.19511	2.86659	2.28471	3.03462	2.78562
DUSP15	2.88753	3.36317	3.27798	3.03738	2.38681	2.74416	3.58015	3.03738	3.35755	3.26003	2.90881
DUSP2	3.21412	2.21101	1.78241	1.61824	1.70487	1.59932	1.85599	1.58496	1.67356	1.46467	1.44361
DUSP23	5.71582	5.07249	4.61411	4.88576	4.70078	4.12899	4.46432	2.54928	2.90088	2.90984	3.20151
DUSP26	3.39369	3.70819	5.34376	3.38819	2.83996	3.5472	3.59813	3.82171	3.5008	4.7301	4.5735
DUSP28	2.51602	3.40735	3.76341	3.35332	3.39232	3.37851	3.53107	4.23036	3.84197	4.15218	4.40599
DUSP4	4.48156	7.37773	7.00304	7.60829	7.92422	6.68229	6.95268	8.06996	7.59178	8.75639	8.52536
DUSP5	5.41886	5.98482	6.26791	6.0237	5.39232	4.71809	4.46205	4.29278	4.03122	4.62761	4.73227
DUSP6	6.34721	6.33034	5.86825	7.6863	8.69485	9.74419	9.51447	9.28499	9.78162	9.32304	9.461
DUSP8	2.17892	2.93109	5.26337	3.07808	2.94603	3.81644	3.46718	3.19803	3.01741	3.43757	3.67508
DUT	6.5872	5.64766	5.16566	5.79223	5.22492	5.52744	5.5903	5.84923	5.74551	6.0384	6.19154
DYNC1LI2	4.58366	5.27782	4.92684	4.84432	5.20315	5.00597	5.25898	5.79243	5.57476	5.35745	5.40316
DYNC2H1	4.47054	5.29572	5.05615	5.69599	5.36597	5.90448	5.92244	4.72901	4.70321	4.32121	4.1635
DYNC2LI1	3.09263	4.5757	4.3587	4.32967	4.06677	4.37823	4.21854	4.30071	4.13437	3.9172	3.87511
DYNLL1	9.5626	8.39968	8.40199	8.94477	9.29299	9.5734	9.51371	9.2088	9.52113	9.41443	9.45921
DYNLRB2	0.903038	1.23879	1.52105	1.48543	1.03562	4.0197	3.56194	1.19535	0.933573	1.09761	0.992768
DYNLT3	4.82018	5.10308	5.78346	4.95977	5.10852	3.9514	3.96901	4.72792	3.76977	6.29793	4.41346
DYRK3	2.35656	3.41513	3.55228	3.18376	2.88815	3.4707	3.52262	2.49606	2.14196	2.28422	2.20596
DYRK4	4.00809	4.46271	4.37434	4.98687	4.62527	5.61412	5.36457	5.15987	4.93121	5.1643	5.08958
DZIP1	3.56827	4.51755	4.56281	4.61587	4.7922	5.34235	5.1941	4.69214	4.61647	4.50266	4.60351
E2F5	7.78535	8.24769	7.86987	8.46442	8.35107	7.45327	7.57909	8.39339	7.91468	8.07666	7.96526
E2F8	3.60328	2.15208	1.74388	3.02133	2.58441	2.32234	1.97561	2.67012	2.67111	2.83607	3.57236
EAF2	3.64501	2.848	2.26903	2.8339	2.49825	3.13258	3.35332	4.14975	3.77083	4.49121	4.35332
EARS2	3.71455	2.30097	2.30661	2.6468	2.55	2.14726	2.32201	2.27336	2.37815	2.44765	2.38969
EBF1	1.0374	1.85633	6.35084	2.01167	2.60644	4.132	3.81723	2.72943	3.75861	1.29277	1.26394
EBF3	2.36196	2.424	4.29622	2.2118	2.3721	3.08798	3.43021	2.29235	2.43187	2.06592	2.04608
EBF4	1.42761	2.62293	2.72465	2.29866	1.60407	3.85997	3.30597	3.49953	2.8679	3.68594	3.64616
EBNA1BP2	4.93261	3.61207	3.64135	4.04842	4.50546	3.88278	3.76271	3.89169	3.62209	3.65647	3.71256
EBP	6.94777	6.65148	6.23383	6.84477	6.641	6.12497	6.65	6.1039	5.86785	5.77174	5.70362
EBPL	8.54237	7.99831	7.90008	7.96255	7.84467	7.68054	7.52935	7.40412	7.28633	7.27398	7.24574
ECD	5.0256	4.31058	4.23644	4.32971	4.68795	4.07561	3.80403	4.4516	4.1693	4.39164	4.39093
ECEL1	2.49313	2.14405	4.09508	2.13093	2.17632	3.01078	3.40871	1.42761	1.60881	1.42761	1.46467
ECHDC1	6.22836	5.91326	5.54642	5.83445	6.12734	4.91526	4.92076	5.40799	5.463	5.11392	5.2784
ECHDC2	3.13024	3.01927	3.1365	2.14324	2.0496	1.80424	2.15445	2.0396	2.10386	2.58593	1.99086
ECHDC3	5.19692	4.01881	3.5472	3.13093	2.62527	1.81147	1.95606	1.37295	1.5509	1.04264	1.40599
ECSIT	4.80012	3.57773	4.10014	4.37016	3.90593	4.91504	4.91982	4.03826	4.39985	4.32337	4.30451
ECT2	5.46867	4.74803	3.9836	5.59322	5.6439	3.97826	3.82998	4.78433	4.53098	4.78834	5.49705
EDEM3	2.4738	3.17461	3.19727	3.06944	3.21031	2.71121	2.88442	3.41518	3.35704	3.72341	4.15909
EDN1	1.89833	1.5791	2.05474	2.25786	4.44561	1.94093	1.70062	1.45756	1.52272	1.52355	1.44658
EDNRB	3.34368	2.57406	2.47585	3.75203	3.24809	4.56393	3.77398	6.24747	5.8286	5.12915	5.31104
EEA1	2.70004	2.37726	2.42267	2.55154	2.83704	2.42761	1.96683	2.71418	2.67436	2.78323	3.03536
EED	4.4178	4.72965	4.36955	5.1705	5.16013	3.96589	3.82159	4.26986	4.25699	4.20604	4.21827
EEF1B2	10.3653	10.1545	9.81624	10.3171	10.3099	9.28439	9.3203	9.41764	9.46738	9.41935	9.60441
EEF1E1	8.01742	6.646	6.24437	7.12515	7.32782	5.88719	5.79152	5.95135	5.88076	6.08445	6.02607
EEF2K	4.57203	4.18815	4.62005	4.69699	4.69025	4.0531	3.79051	5.08893	4.57074	4.93857	5.11817
EFCAB2	2.76314	2.3824	2.3724	2.67711	2.72557	2.30525	2.23903	3.27538	2.90333	3.28167	3.46484
EFCAB7	1.78241	3.04614	3.24641	3.01792	2.68032	3.76977	3.69822	3.44095	3.38681	3.14893	3.30889
EFEMP1	3.5463	3.00602	3.75298	3.28931	4.22011	2.35288	2.24421	1.97515	3.82784	3.48316	3.3597
EFEMP2	3.50799	5.55226	5.15051	4.57119	4.86782	2.97915	3.10973	3.75316	3.88177	4.87547	3.935
EFHA2	1.44361	2.70044	3.36737	2.63923	3.06867	3.46467	2.02503	1.81967	2.27798	2.04963	2.45943
EFHB	1.60407	3.5373	2.83794	2.0635	2.27798	2.87381	2.73769	2.3505	1.93734	1.79077	1.74416
EFHC1	1.85604	3.7107	3.68519	3.27443	3.04904	4.27648	4.1065	2.91217	2.69394	2.55558	2.57264
EFHD1	1.67081	3.91137	3.63295	3.8847	3.60944	3.4574	3.36168	2.67365	2.03445	1.78861	1.95038
EFNA1	2.98378	4.95016	4.20102	2.35697	2.03388	2.51452	2.57224	2.85879	2.62089	2.99131	2.92105
EFNA4	4.39985	4.82629	4.62117	4.90881	4.38474	5.28983	4.98277	3.79494	3.852	3.03738	3.07211
EFNA5	3.16653	6.00768	5.96413	5.69467	6.2424	5.38052	5.32058	4.98537	4.93389	5.08022	5.1854
EFNB2	2.97153	5.64456	4.91712	5.24864	5.08644	5.5939	5.82741	5.99191	5.75902	5.46758	5.43132
EFNB3	2.90333	3.76467	3.89716	3.36582	3.2684	4.47734	4.70452	3.69134	3.62518	3.37053	3.21227
EFR3B	3.06351	4.41605	4.44499	4.14487	3.71413	4.38546	4.47343	3.95621	3.73275	3.90728	3.79901
EFS	4.07194	5.24228	5.29659	5.06593	4.70223	5.9599	5.60815	5.06948	4.94204	5.04089	4.94614
EGF	1.67269	4.76918	4.14526	3.41711	3.38142	2.80082	2.61942	1.60841	1.28345	1.93597	1.76401
EGFL6	2.26003	4.24641	3.03034	2.7866	1.41684	2.24793	1.54597	1.23266	1.17632	0.895303	0.978196
EGFL7	3.0911	2.51247	2.06006	2.60746	2.47875	1.80912	2.00189	1.26556	1.5394	1.46306	1.41495
EGLN1	3.24866	3.21725	3.26673	3.7134	4.0949	4.47997	4.14659	4.46369	4.23682	4.70326	4.76996
EGLN3	3.44369	1.59083	1.665	1.8204	1.6834	1.5204	1.5105	1.25772	0.989864	1.46939	1.42537
EGR1	6.76095	8.18493	8.14168	8.15943	7.10189	6.1117	6.29141	7.51143	7.60895	7.83549	7.53665
EGR2	2.34377	3.68415	3.48047	3.61526	2.64332	2.31673	2.1818	3.44341	3.70973	3.50969	3.51839
EHD4	4.31913	3.58803	3.23911	3.3221	3.54175	2.81559	2.86254	2.26181	2.75851	2.77838	2.40885
EHMT2	5.13914	4.9514	5.50176	5.24222	4.61353	6.031	5.09001	3.8885	4.61648	5.04221	5.07296
EID1	7.38343	7.40624	6.61935	7.42808	7.44086	7.77257	8.06883	7.94023	8.27367	7.78459	7.77024
EID2	5.02989	5.68398	5.70155	5.99413	6.24603	5.84222	5.55919	4.98048	5.36142	4.98596	5.39369
EID2B	1.8679	2.88166	3.21257	2.93546	2.97453	3.28983	3.08576	3.03034	3.10936	3.31615	3.57652
EIF1AX	6.54816	6.18038	6.23296	6.31104	6.32502	5.60358	5.35201	6.28232	6.12096	6.33755	6.76888
EIF1B	7.81937	7.85942	7.96454	7.95589	8.18675	7.51176	7.14899	7.27447	7.42422	7.04202	7.28196
EIF2AK3	4.27996	4.51225	5.10289	4.52305	4.92176	3.94889	3.57957	4.57152	4.35253	4.49755	4.66524
EIF2B3	6.90171	5.92576	5.62585	5.90857	6.34465	5.21296	5.07682	5.78241	5.5659	5.89433	5.80658
EIF2C1	3.37557	2.81363	3.11112	3.55323	3.78852	3.90977	4.20022	3.94027	3.98336	3.53796	3.74662
EIF2C2	4.37573	3.57773	3.26003	3.99639	4.10098	3.82883	3.66562	3.9279	3.65535	3.99186	3.9486
EIF2S2	5.52049	4.92106	4.56741	5.12101	5.40106	4.3214	4.5341	4.48884	4.51396	4.28753	4.09201
EIF2S3	8.19563	7.94958	7.94877	7.9347	8.16491	7.38022	7.1358	7.23479	7.28614	7.04936	7.2485
EIF3B	6.47712	5.47453	5.56618	5.65075	5.65301	5.28947	5.42205	5.25001	5.14707	5.39634	5.22092
EIF3C	6.66102	5.38306	5.498	6.0009	6.30201	6.45431	6.27137	6.46754	6.3109	6.58104	6.54879
EIF3E	10.0906	10.1326	9.94516	10.0851	10.0596	9.99634	9.78825	8.97918	9.41663	8.66728	8.97052
EIF3I	8.28202	7.51822	7.0899	7.64407	7.86189	7.65471	7.66754	7.72615	7.92742	7.71211	7.57984
EIF3J	5.88792	4.98725	4.92072	5.51597	5.83635	4.76323	4.26018	5.45776	5.54278	5.47882	5.44625
EIF3K	7.03054	6.46784	6.15655	6.4788	6.39806	5.83523	6.14877	6.12816	6.33929	6.30855	6.14001
EIF3M	7.05112	6.78163	6.62803	6.91637	7.24693	6.5415	5.94506	6.13535	6.24638	5.85475	6.23407
EIF4B	6.76778	6.21445	6.14122	6.47596	6.52427	5.63844	5.5426	5.32042	5.62558	5.42522	5.42344
EIF4E	4.71897	4.36399	4.10284	4.43147	4.45865	3.4493	3.48883	4.16091	4.23373	4.15849	4.28348
EIF4E3	4.54971	3.23844	3.34992	3.50721	3.14343	3.65108	3.54662	3.1908	3.08721	3.20723	2.92315
EIF4EBP1	7.51918	6.27799	6.02996	6.99216	7.42679	5.14787	4.92164	5.24458	5.23609	5.55713	5.22219
EIF4G1	6.48224	5.26014	4.99897	5.35528	5.81828	5.52783	5.78736	5.41254	5.42453	5.10579	4.94775
EIF4G3	5.04727	5.36974	5.39	5.25117	5.34005	6.18218	5.76772	5.78007	5.68516	5.54648	5.83179
EIF4H	7.11218	6.99819	6.64373	6.93662	7.14267	6.07359	6.0912	6.72196	6.7715	6.61895	6.60274
EIF5	5.95579	6.07231	5.85482	6.25789	6.63725	5.6964	5.51696	5.65562	5.65175	5.13367	5.21749
EIF5A	7.5321	6.08856	5.96284	6.4496	6.64338	6.45396	6.32982	5.58502	6.61081	6.42863	6.15221
EIF6	6.68585	5.45617	5.35155	5.83917	6.06031	5.57404	5.71175	5.64405	5.75034	6.01703	5.90296
ELAC1	2.01706	2.19482	2.25145	2.7779	2.98029	3.47685	3.30451	3.22579	3.12524	3.3055	3.42419
ELAVL1	5.01242	6.19886	6.07633	5.92679	6.11465	5.80248	5.74299	5.82343	5.77965	6.06117	6.01789
ELAVL2	6.03782	4.37712	7.16812	5.57319	6.50621	7.4149	7.21111	6.65406	7.21626	6.44444	7.40795
ELAVL3	4.25286	4.07873	6.35084	3.99229	3.71302	5.94041	5.82473	5.99089	5.77685	5.97011	5.80736
ELAVL4	1.17851	1.41795	3.63764	1.20317	1.43248	5.18313	4.65349	2.27148	2.09283	1.45661	2.03982
ELF3	3.39808	2.98048	3.35238	2.15843	2.03957	1.827	2.13498	2.0892	2.1616	2.15043	2.05324
ELFN1	2.86196	4.65363	4.91982	4.58195	4.65764	5.06996	5.17951	5.55704	5.18706	5.41143	4.79181
ELK3	3.61429	2.42357	2.42562	3.61351	5.60554	3.84388	3.59246	3.66276	3.68782	3.87215	3.79993
ELL3	3.97545	3.23879	3.39094	3.46597	3.15866	3.10266	2.83996	3.20477	2.61117	3.5435	3.41143
ELMOD2	4.6427	5.18118	5.15171	5.35308	5.39806	4.49472	4.34292	4.48898	4.37118	4.71582	4.67965
ELMOD3	1.92442	2.49223	2.43847	2.5118	2.30252	3.09049	3.29451	2.5877	2.52311	2.65298	2.53025
ELN	2.2634	2.38038	2.1461	2.42399	2.27089	2.79276	2.75007	2.40725	2.37774	2.95672	3.16726
ELOVL1	4.60161	3.0391	3.39615	3.44746	3.94312	3.46922	3.28658	4.73845	4.80192	5.60366	5.39537
ELOVL2	1.48027	4.13586	4.1235	4.29793	5.10811	4.24413	3.58015	8.05197	7.95088	7.83112	8.01547
ELOVL4	3.9264	4.20343	4.56598	3.81291	3.80841	3.88168	3.80822	3.15932	3.0808	2.62201	2.71804
ELOVL5	6.40851	6.06647	5.40605	6.59236	6.68382	5.3852	5.57074	6.21431	6.28957	5.99819	6.08377
ELOVL6	4.8352	3.97007	4.30524	4.78636	5.08552	3.95963	3.30897	4.20566	3.88205	3.7739	4.56456
ELP2	6.55919	5.74255	5.77584	5.92908	6.21607	5.27053	5.30195	5.15381	4.75168	4.92029	4.95699
ELP4	5.06867	5.90521	5.40769	5.89554	5.19022	5.90448	5.62556	5.07253	4.53481	4.64616	4.55459
ELTD1	1.06875	1.02475	1.31747	1.45973	3.54681	1.52901	1.49024	1.95702	1.5014	1.20734	1.52069
EMB	3.62907	2.97473	2.87086	2.93731	3.02521	2.55566	2.30468	1.45942	1.21591	0.997301	0.940641
EMD	6.30012	5.30122	5.26228	5.34979	5.56438	5.8748	5.75836	5.54967	5.36737	5.56864	5.69488
EME1	4.19928	4.68986	4.35262	4.90881	4.37226	4.1235	3.96162	4.05485	3.51223	3.90977	4.17871
EMG1	3.81421	2.66226	2.58306	3.06935	3.2486	2.75562	3.07966	3.17313	3.05896	3.10117	3.2103
EMID1	2.56316	3.61117	3.20006	3.1127	2.49057	2.67807	3.5472	2.75916	2.74846	2.59694	2.31615
EMID2	4.08321	5.45088	5.0045	4.45615	4.11686	6.36982	6.44128	1.65076	1.82375	1.47508	1.52105
EMILIN2	2.79701	4.49185	4.09845	2.58736	2.64386	1.35614	1.94486	1.76977	1.52607	1.54597	1.60881
EML1	4.12034	4.51497	4.21285	4.98986	4.55749	4.60309	4.55606	3.53089	3.45692	2.86968	3.13567
EML3	4.41346	5.2891	5.46891	5.17193	4.86938	5.5373	4.78973	4.68032	4.23955	4.7845	4.81506
EML4	3.17383	2.54131	2.50796	2.66075	3.02966	2.60225	2.64911	2.58403	2.66804	1.97063	2.04574
EML6	1.88753	2.0072	2.61824	2.17951	1.90689	2	1.62761	2.26303	3.88166	1.81558	1.61353
EMP2	3.53893	4.21391	4.01304	4.37613	3.94371	3.89454	3.63279	4.48337	4.16231	5.73862	5.4491
EMP3	2.48543	3.27053	2.7866	3.07211	3.52482	4.28614	3.58736	3.39094	4.27277	4.52607	4.35473
EMX2	2.15704	7.81833	7.50176	6.92884	5.61294	8.88905	8.72972	3.86295	2.93168	1.74846	1.82375
EN2	1.68976	1.44361	1.45879	1.63914	1.52017	3.67873	2.61602	5.6969	6.78401	1.49702	1.46466
ENC1	3.44786	5.41138	5.66945	5.85214	6.28971	7.10086	7.54456	6.64375	6.60637	6.17876	6.18235
ENDOG	4.20711	3.53232	3.70044	3.79077	3.67469	4.29352	4.30159	4.54473	4.15462	4.87036	4.71315
ENHO	4.86987	3.77926	4.10266	4.59932	4.33414	5.94087	5.92979	7.05061	6.08958	7.39523	7.00832
ENKUR	2.16031	2.09906	2.37988	2.27565	2.12677	2.83372	2.73962	3.26245	2.67765	3.09675	3.04435
ENO1	8.03771	7.28241	6.93622	7.48348	7.57183	6.77762	7.04061	7.45523	7.29451	7.78867	7.44667
ENO2	4.80116	6.45927	6.62877	5.70238	5.17313	5.80478	5.91241	5.26941	5.15097	5.81327	5.3302
ENO3	3.66161	7.08191	7.00598	5.97627	6.03585	5.4655	5.50694	3.01938	3.03503	3.02671	2.50628
ENOPH1	7.13726	6.12541	5.8451	6.05795	6.32745	6.20341	5.83818	7.20244	6.94455	7.35289	7.27723
ENOX2	2.04475	2.3513	2.9661	2.33869	2.09184	1.95534	2.19048	2.65755	2.24745	3.25469	2.96833
ENPP1	3.36821	1.16069	1.20343	1.42109	1.13744	1.07887	1.10664	1.12957	1.04628	1.01501	1.07891
ENPP2	3.34033	7.93887	7.00847	7.03457	5.63995	4.43162	4.33489	6.38274	5.46206	2.38327	2.59052
ENSA	4.8067	3.80494	3.89643	4.08921	4.27737	4.19547	4.1225	4.23088	4.37433	4.31298	4.24289
ENTPD4	3.15117	4.18814	4.0212	3.81005	3.93076	3.63347	3.38063	3.26143	3.28365	3.0108	2.8807
EOMES	1.64695	1.84272	4.79848	1.68045	2.40489	4.15604	4.39579	1.55662	1.65926	1.31017	1.45981
EP300	4.67129	4.39712	4.20633	4.39985	4.9279	4.21645	3.70155	4.16511	4.4121	4.19771	5.16189
EP400NL	3.78583	3.3444	3.2647	3.79108	3.89808	3.18588	3.00816	3.34872	2.87087	3.33352	3.04764
EPAS1	2.02981	1.84066	2.57504	1.64816	1.59704	1.85398	1.72842	1.59494	1.9236	3.23491	2.93693
EPB41L2	4.51117	3.38271	3.07053	3.93357	4.67365	2.68565	2.58485	3.40659	3.61726	3.84301	3.5967
EPB41L3	3.05008	1.78457	2.51606	2.01413	1.98142	3.50684	3.10896	5.70012	5.29645	5.20759	4.96286
EPB41L4B	4.39698	2.59049	2.69711	2.53922	2.41145	2.22988	2.42024	2.13874	2.19147	2.9883	2.89097
EPB41L5	3.51321	2.46261	2.75056	2.5099	2.55333	2.40087	2.34079	2.56437	2.42035	2.49205	2.51597
EPC1	3.90006	4.26336	4.60776	5.16435	4.62848	4.70281	4.65632	5.1806	5.07556	5.00844	4.95746
EPCAM	8.44201	4.50076	5.98247	1.96728	3.24274	2.46282	1.83137	1.12868	1.20535	1.21393	1.16651
EPHA1	3.81605	1.28065	1.29847	1.1658	1.19336	1.01781	1.33497	0.996457	1.16978	1.10079	1.15233
EPHA2	2.85388	5.14466	4.85236	5.32818	5.96666	4.10214	4.11184	3.14671	3.66024	3.40592	3.3632
EPHA3	1.04523	2.59759	2.7155	2.91139	2.15989	2.85149	2.89023	2.8945	2.45964	3.12285	3.44312
EPHA4	2.25807	5.63047	5.20448	5.16525	4.78639	5.09631	5.31679	3.58009	3.56015	2.09723	2.413
EPHA7	1.65128	3.76389	3.28895	3.76429	3.04588	2.28135	2.10377	1.29828	1.26557	1.22728	1.34872
EPHB1	1.93166	2.24076	2.29823	2.36506	2.03526	2.65919	2.72042	2.90628	3.14824	3.42858	3.32883
EPHB2	2.39303	3.07331	2.88781	2.97391	2.58136	3.39737	3.33452	3.32555	3.51622	2.45188	2.50543
EPHB3	3.5373	5.40871	5.65821	5.00988	4.98277	6.75342	6.56133	6.4746	5.88557	6.05897	7.09191
EPHX2	2.82777	4.84147	4.54153	4.36041	3.921	4.82093	4.49767	2.40046	2.19729	1.96867	2.32419
EPHX3	4.2738	1.78094	1.82848	1.37765	1.15829	1.16143	1.54653	1.3077	1.34369	1.33928	1.07949
EPM2AIP1	3.06291	4.25573	4.26849	4.02387	3.75069	4.56421	4.32605	4.11513	3.98531	3.89432	3.90028
EPPK1	4.19112	4.65466	5.03073	3.77548	3.67463	2.53227	2.52727	1.93187	1.84199	1.84223	1.56865
EPRS	6.67693	5.88123	5.20975	6.0241	6.61944	5.39274	5.55421	5.92047	5.66143	5.164	5.41089
EPS8	2.08089	2.57715	2.15438	2.92559	3.03913	2.95148	2.72726	3.87722	3.53285	4.09508	3.96264
ERBB2	3.80443	3.26418	2.99339	3.09307	2.85415	3.32944	3.33412	2.94747	3.07995	2.9285	2.77127
ERBB3	3.50704	1.50963	2.24888	1.59103	1.77204	1.9219	1.81679	1.4913	1.53651	1.89737	1.99015
ERC2	2.16219	2.58521	3.20981	2.7384	2.4968	2.83419	2.85893	2.0892	2.0698	1.04604	1.13399
ERCC1	5.12045	5.4672	5.40275	5.84151	5.86971	6.15477	5.93965	5.4428	5.68207	5.76152	5.74857
ERCC6L	5.15785	3	2.44361	3.89433	3.99277	2.81352	2.48543	3.0054	2.89918	3.35332	4.12846
ERGIC3	6.69377	7.0852	7.14936	6.85963	6.65934	7.79959	7.43548	6.21678	6.96471	7.1969	6.9731
ERI1	5.10943	5.05019	4.69204	5.06576	5.28015	4.38611	4.06867	4.67595	4.30504	5.19592	5.13157
ERI3	3.29835	3.13655	3.28626	3.19429	3.34317	3.54895	3.13596	2.82947	3.21876	3.87391	3.65529
ERP27	1.04963	1.64155	4.39985	1.05658	1.09761	1.09761	0.918386	1.09761	0.765535	1.08406	0.963474
ERP29	8.57541	8.0619	7.74447	7.63148	7.97768	7.29789	7.44705	7.11502	7.19993	6.97784	6.62165
ERRFI1	6.74913	8.1005	7.75869	8.05913	7.12949	6.59455	6.77136	6.38957	6.03628	7.23506	6.65935
ESCO1	4.47002	3.61098	3.47965	3.59701	3.74327	3.98097	3.75396	3.41473	3.34149	3.37197	3.31613
ESCO2	3.59449	3.51995	2.79162	3.86253	3.52362	3.17496	2.52279	3.46363	3.4427	3.97894	4.84504
ESF1	5.18716	4.69035	4.0018	4.51319	5.25019	4.51014	4.11784	4.0173	4.13475	3.62689	4.31822
ESPL1	3.57243	2.95713	2.61993	3.62785	3.52315	3.44323	3.29383	3.38353	3.05299	3.53289	3.47206
ESRP1	7.2774	1.81836	3.80128	1.23572	1.11393	1.02746	1.04207	1.16233	1.0245	1.10628	0.893215
ESRP2	5.61029	2.09085	3.01436	1.75702	1.66448	1.56071	1.72247	1.91073	1.43296	1.61353	1.69153
ESRRG	1.65574	1.86045	3.35521	2.22119	1.72707	1.4562	1.3099	2.09459	2.06197	1.94225	1.73217
ESYT1	7.41557	6.84549	6.82858	7.23285	7.28411	6.79584	6.61043	6.23036	6.18923	5.9493	5.80684
ESYT2	4.91762	5.20007	5.75123	5.05858	5.34066	4.83395	4.78787	4.92451	4.53944	5.16151	4.99184
ETAA1	4.54659	4.73769	4.39985	4.48091	4.80064	4.22342	3.7866	4.15056	4.13832	4.08831	4.33842
ETF1	6.35962	4.97711	4.80172	5.40194	5.74745	4.44062	4.33266	4.7412	4.96252	5.01105	4.96103
ETFB	5.75221	4.74524	5.27165	4.80323	4.98868	5.39335	5.24679	4.83693	5.02104	4.76818	4.75221
ETHE1	3.51854	2.80735	2.7866	3.79909	3.53978	3.5472	3.56925	2.96901	3.41278	2.91456	2.98368
ETNK1	3.68041	2.8628	3.34715	3.58207	4.0745	3.57486	3.14322	3.212	3.23491	3.12178	3.48246
ETS1	3.21921	1.01798	1.6509	1.32905	2.41243	0.94011	0.965618	1.07797	1.32904	0.822293	0.795964
ETS2	5.02108	3.75774	4.08802	3.83464	4.09897	3.05621	3.08624	2.52902	2.40503	2.26241	2.20927
ETV1	3.09729	3.081	3.29998	3.14505	3.20368	3.54451	3.3297	4.85858	4.68934	4.80862	5.10585
ETV4	5.61985	4.53285	3.99098	3.61724	4.05305	6.38956	6.26367	5.79533	5.86289	5.97777	5.75069
ETV5	3.16713	5.26829	4.34214	4.84754	5.19341	5.57914	5.63782	6.4441	6.33152	6.40512	6.68517
ETV6	2.29394	2.18878	1.98681	2.13689	2.03266	2.56429	2.27542	2.99314	2.87072	3.32448	3.20696
EVI5	2.4915	3.12222	3.04421	3.04753	2.95	3.10701	3.01136	3.64855	3.55624	3.65456	3.54924
EVL	3.42621	4.60232	5.03117	4.71003	4.38366	5.60378	5.62084	4.98723	4.6321	4.70648	4.72884
EXD3	2.46721	3.69212	3.79808	3.43855	3.18486	3.31954	3.50094	3.11354	3.05021	2.94758	2.8396
EXO1	4.52105	3.85	2.7866	4.12267	4.41752	3.04963	3.29425	3.49313	2.86987	3.86493	4.0054
EXOC1	4.54137	5.1681	5.56329	5.20751	5.37227	5.35666	4.51749	5.35373	5.26623	5.0007	5.56932
EXOC2	4.70361	3.73176	3.57183	3.75575	3.91373	3.76796	3.87879	4.07735	3.92924	4.20153	4.01286
EXOC3	4.33914	4.35191	4.61176	4.26754	3.84699	4.37434	4.61353	4.53419	4.49313	4.99955	4.63285
EXOC6	3.52354	4.11037	3.90496	4.62485	4.24627	4.41801	4.60987	4.61019	4.46655	4.48153	4.52348
EXOC8	4.42988	4.18308	4.42501	4.41509	4.68799	3.74445	3.64228	4.08382	3.63566	4.42364	4.56415
EXOSC2	5.39935	4.47848	4.03716	4.9294	4.88716	3.96041	3.80908	4.42094	4.09468	4.13006	4.21047
EXOSC3	3.47216	2.65602	2.60903	2.80827	2.79873	2.42554	2.52366	2.37031	2.61576	2.20333	2.45649
EXOSC4	5.43563	4.30597	4.08236	4.45746	4.51665	4.2149	4.34767	4.37504	4.14078	5.01033	4.99458
EXOSC5	5.99481	4.17792	3.7666	4.05485	4.17313	3.42492	3.48543	3.61589	3.7126	3.62644	3.30451
EXOSC6	6.3185	6.17393	6.26922	6.58676	6.84574	5.84975	5.71891	5.75221	5.85499	5.75409	6.2407
EXOSC7	4.35797	4.07731	3.93175	4.04148	3.99094	3.47679	3.66584	3.31588	3.22226	3.15248	2.88258
EXOSC8	7.90551	7.4353	7.00753	8.1535	8.36929	6.98391	6.88313	7.11676	6.94017	6.88325	7.11728
EXOSC9	7.2522	6.34758	5.8062	6.89261	6.80214	5.7816	5.69058	6.02591	5.99902	5.89388	6.01764
EXT1	4.35685	4.3505	4.68482	5.06048	5.49378	7.20291	7.22795	5.37921	5.31325	5.62644	5.16511
EXTL2	4.8881	4.48375	3.54335	4.44498	4.47556	3.97989	4.1406	4.43823	4.54559	3.9199	3.95703
EXTL3	5.3037	5.86276	5.59412	5.46495	5.2034	6.32441	6.46656	6.733	6.25817	6.65323	6.9972
EYA2	1.96411	2.05861	3.12449	2.42647	2.55416	1.95441	2.11901	3.51957	3.06818	3.96426	3.87894
EYA4	1.36034	2.13683	2.33969	2.80875	2.36644	2.93491	2.82225	3.64405	3.27321	4.67846	4.45667
EZR	5.66659	3.24036	3.32164	3.7147	4.26226	3.8295	4.07809	3.74343	3.36185	3.32851	3.38328
F11R	4.40083	3.15113	3.15304	2.6269	2.76772	2.06872	2.03986	1.58769	1.60412	1.53172	1.41623
F12	3.93168	3.94392	4.8525	3.03914	3.24184	2.8953	3.53854	3.01792	2.70708	2.83592	2.60644
F3	2.58311	3.23738	2.99271	3.57621	2.89382	2.8558	2.66587	3.62809	2.58641	3.53363	3.61592
F8A1	3.86683	3.5563	3.70212	3.07124	3.23151	3.40197	3.45612	3.94406	3.71686	4.31741	4.27309
FABP3	3.29425	1.9782	2.69153	1.64155	1.73985	1.60881	1.41143	1.60881	1.5656	1.66903	1.76553
FABP5	8.83576	5.88184	5.69179	7.10378	7.82966	6.17379	5.40987	8.05637	7.41973	6.33954	6.00189
FABP7	2.52978	5.95408	5.63214	5.62671	4.70485	6.30738	6.13305	7.31035	6.82331	7.0758	7.04181
FADS1	5.68626	6.76848	6.60558	7.04196	7.10993	6.52722	6.29478	6.43263	6.44208	5.96503	6.12933
FADS2	3.95431	3.90742	3.96205	4.29547	4.18279	4.69419	4.91316	4.6106	5.1115	5.35858	5.24335
FADS3	5.37086	4.72792	4.65764	4.852	5.08321	3.80632	3.27053	3.68594	4.15462	4.99548	4.46009
FAIM	4.7866	3.06523	3.21878	2.69599	2.7137	1.10434	1.65535	1.14405	1.60881	2.31904	1.52607
FAM100B	2.63459	2.79909	2.88947	2.854	3.27947	3.45154	3.15056	3.34056	3.37156	4.14812	4.02148
FAM101A	2.9279	2.35332	2.8679	2.37295	2.08406	3.93263	3.90977	3.20477	2.79701	3.20945	3.10601
FAM101B	5.1945	3.6536	3.22362	3.9593	3.62313	3.34648	3.55481	3.80481	3.37795	4.66209	4.50259
FAM104A	4.36965	3.47919	3.44332	3.39218	3.45464	3.19595	3.04613	3.43877	3.41078	3.59552	3.60035
FAM107A	1.88361	3.51963	3.06755	3.30647	2.27803	2.96927	2.92714	3.11649	2.63775	4.68419	4.07472
FAM108A1	6.88884	7.13142	7.28035	6.92036	6.69039	7.87023	7.93045	7.6444	7.40017	7.75145	7.59234
FAM108B1	5.09732	4.55913	4.49886	4.78374	4.75867	3.68789	3.76748	4.27792	4.09506	3.96143	3.88354
FAM108C1	5.79551	4.25225	4.2678	5.15083	4.98323	4.78629	4.69143	7.61675	7.68064	7.83184	7.75922
FAM110A	2.7866	2.20789	4.47962	2.5008	2.29572	2.87774	2.75275	2.38957	2.13093	2.48543	2.16672
FAM110B	2.6271	3.38636	3.57872	4.24661	3.20776	3.43287	3.43627	4.69319	4.14906	3.98984	4.35564
FAM113A	3.66592	5.28672	5.26925	4.7467	4.49129	5.34311	5.22126	4.95938	4.77531	4.83411	4.82678
FAM115A	2.26097	3.39014	2.62053	2.84149	3.66925	4.01099	4.08314	2.95412	3.45937	2.28723	2.66316
FAM116A	5.01659	6.28836	6.32499	6.23726	5.88411	6.65978	6.08958	6.23209	6.56209	6.1336	6.56788
FAM116B	2.05311	2.63691	2.7866	2.68257	1.95606	3.85997	4.06867	2.73769	2.76129	2.75702	2.7866
FAM117A	3.67985	3.97609	3.71334	3.91456	3.43108	3.58304	3.68678	2.62909	2.63144	2.6321	2.16031
FAM118A	3.2767	3.80233	4.08479	3.78396	3.79641	5.6962	5.44821	3.98034	4.07566	3.65664	3.32741
FAM118B	5.77426	4.96809	4.57592	4.86592	5.16912	4.93734	5.15299	5.30743	5.36842	5.42156	5.27687
FAM119A	6.97384	5.45845	5.56712	5.90617	6.22593	5.19535	5.22497	5.10852	4.89918	4.7339	5.08831
FAM120A	5.14273	3.93768	3.81901	4.02366	4.16236	4.02961	4.09649	5.09219	5.14629	4.86853	4.99307
FAM122B	4.17969	3.29227	3.44257	4.05967	4.09245	3.59992	3.17154	3.72731	3.34808	3.85168	3.87902
FAM123A	1.62889	1.92447	3.69029	1.38165	1.5629	5.0406	5.11054	7.64105	6.67097	7.25029	7.79295
FAM125A	3.16832	3.15056	3.01436	3.0635	2.89336	3.76129	3.93074	3.54226	3.30451	3.99458	3.5373
FAM126A	4.37933	3.1497	3.11623	3.30578	3.31197	3.07614	3.04308	3.29164	3.11961	3.30376	3.37899
FAM126B	2.36058	3.31355	3.83381	2.95814	3.4031	4.09536	3.38665	3.59908	3.66895	3.46029	3.93923
FAM127A	7.22777	8.04286	8.64511	7.54329	7.37946	8.32107	8.17284	8.80784	8.36298	9.16818	9.12864
FAM127B	6.13709	6.31415	6.73877	6.13011	5.67525	6.01167	5.85574	5.58045	5.70515	7.00932	6.48333
FAM129A	3.27387	1.54235	1.48729	2.08484	3.32928	1.59948	1.53408	2.80406	2.18706	4.15612	4.3327
FAM131A	3.9514	4.39025	5.13422	4.34696	3.97545	5.21878	5.12433	5.01257	4.49442	5.03078	4.47054
FAM131B	3.07137	3.35034	3.63692	3.03934	2.64539	3.90959	3.77815	3.92441	3.76152	4.26714	4.29805
FAM134A	4.11852	4.62911	5.09038	4.44726	4.43552	5.34068	5.39094	6.13568	5.77615	6.07362	6.07789
FAM134B	2.31154	3.0758	3.33373	1.95341	1.47611	3.96362	3.86302	4.80172	3.68669	4.58145	4.83838
FAM135A	5.69377	5.68398	5.98003	5.93475	6.2386	5.852	5.43095	5.89482	5.95652	5.90014	6.48639
FAM136A	6.701	5.16661	4.81879	5.22984	5.30219	4.53112	4.74656	4.55124	5.01384	4.60408	4.44333
FAM13B	3.19572	3.91668	3.96487	4.16747	3.86512	4.26797	4.35546	4.21421	4.07049	4.17071	4.08046
FAM13C	1.31092	2.30399	2.20951	2.19387	2.54836	3.34351	3.13801	3.56659	3.78192	2.30932	2.93165
FAM149A	3.8425	3.70199	4.13698	3.30312	3.09379	2.919	2.9935	3.15361	2.81494	3.09901	3.03507
FAM149B1	2.52554	2.87883	3.06068	3.3343	3.09693	3.84049	3.73953	3.14053	3.30785	2.83561	2.5853
FAM150B	3.91648	2.74416	2.82985	2.3505	2.62293	2.88947	2.68257	5.99481	6.39866	6.8632	8.0022
FAM155A	4.15233	2.60444	4.16827	3.61213	3.89789	4.02171	3.87417	3.97585	3.58361	1.97781	1.97788
FAM155B	3.86592	2.40054	2.80529	2.852	2.34483	2.35896	2.76341	2.1375	2.08066	1.83996	1.46467
FAM158A	5.92837	4.75702	4.47638	4.88753	4.76871	4.98048	5.10852	5.08449	5.0045	5.31361	5.40122
FAM160B2	2.29553	2.93784	3.26499	3.03045	2.992	3.42963	3.64963	3.11624	3.09029	3.33242	3.13863
FAM162B	3.76553	2.01078	2.01792	1.82375	1.57531	1.60881	1.47508	1.60881	1.54102	1.58496	1.27501
FAM164A	4.19838	5.40161	6.20472	5.0285	5.08777	5.06789	5.00133	5.38385	5.30352	5.09648	5.30671
FAM168B	4.72964	5.39998	5.4037	5.53729	5.41614	5.86549	5.80832	5.71777	5.6162	5.59763	5.6568
FAM169A	4.38885	3.56612	3.24484	3.11121	3.7266	3.54917	3.62739	3.74409	3.71767	3.65586	3.88739
FAM171A2	2.12029	2.52497	2.54492	2.22204	2.20693	3.26194	3.32786	3.04851	2.78443	2.6003	2.60757
FAM171B	4.00514	5.26309	5.19683	4.95114	4.59109	4.83258	4.61728	5.71452	5.17561	6.51039	6.25215
FAM173A	4.64559	4.81301	4.48027	4.52607	4.19849	4.04789	3.88362	4.8679	4.853	5.24945	4.81609
FAM173B	2.77257	2.68364	2.32311	2.97971	2.87119	3.79314	3.51965	3.63127	3.76613	3.69265	3.80834
FAM174A	2.82649	2.77681	3.10028	2.57776	3.2625	2.78862	2.39351	3.35271	3.2323	3.58937	3.8878
FAM174B	3.58135	3.52231	3.55582	2.68257	1.82782	1.60881	1.60881	1.42223	1.46989	1.1177	1
FAM175A	2.92059	2.56795	2.24041	3.00968	3.02432	2.0372	1.91039	2.2125	2.09778	1.91867	2.07727
FAM176B	3.04614	3.9514	3.69153	3.39643	3.64616	3.14731	3.58015	3.95884	3.57652	4.0798	3.35191
FAM177A1	4.89998	4.6105	4.68434	4.60857	4.86045	4.98732	5.04347	5.57576	5.20996	5.60961	5.73539
FAM178A	2.65185	2.4925	2.42294	2.77886	3.2057	3.01805	3.01956	3.54435	3.27318	3.7179	3.58948
FAM181A	3.30012	4.94907	4.54411	5.24679	3.99548	4.9279	4.58556	5.72846	5.75969	5.66221	5.29352
FAM181B	1.29474	1.39529	1.27551	1.4132	1.30014	3.15739	3.2259	3.31742	2.83056	3.50226	3.05269
FAM183A	1.35932	3.92194	3.74981	1.92088	1.74739	2.65646	2.58667	1.44074	1.36855	1.24547	1.23325
FAM184A	3.68594	3.90497	4.34199	3.83086	3.90497	4.26828	4.11353	5.69153	5.12019	5.23151	5.68032
FAM189B	4.99774	5.40122	5.73525	5.65535	5.70321	5.72492	5.61589	4.83693	4.67073	4.46728	4.42492
FAM18B1	5.6017	5.74631	5.6017	5.93923	6.26754	5.63314	5.39197	5.05572	5.3875	4.94626	4.95559
FAM193B	4.03298	4.76818	5.33771	4.62059	4.32121	5.87799	5.23304	4.66789	4.84599	4.91169	4.61117
FAM195A	5.64931	5.02377	5.02646	4.94409	5.03559	4.64378	4.61278	3.81836	3.7036	4.16194	3.85097
FAM195B	5.23577	5.01493	5.3683	5.26883	5.29326	6.05934	5.82504	6.00079	5.82613	6.53691	6.42564
FAM196A	1.18589	1.14522	1.1501	1.13562	1.07086	1.25213	1.22303	2.12704	3.12375	1.1054	1.26801
FAM198B	0.998451	1.1674	1.10807	1.9023	4.00639	1.28852	1.14417	3.30188	2.50483	4.32679	4.58188
FAM199X	3.30796	2.41067	2.30077	2.88593	3.29576	2.98936	2.79017	3.05786	2.98417	3.2773	3.33007
FAM19A1	1.15587	1.1877	1.07054	1.05348	0.891057	1.31353	1.42219	1.12775	1.08918	3.42526	2.1538
FAM19A5	3.98215	3.9723	4.3604	4.15195	4.05985	5.56767	5.19492	3.66386	3.41543	5.07033	5.04208
FAM200B	4.749	5.62569	5.37134	5.82346	6.64672	5.40697	5.16387	5.30571	5.19244	5.5182	5.52742
FAM20C	5.45733	4.81818	5.73537	4.57257	4.74381	5.95379	5.86716	5.6846	5.64346	6.16209	6.20664
FAM21A	5.01002	4.95935	4.97177	4.5586	4.27524	4.74528	5.09914	5.51665	5.09515	5.55637	5.2725
FAM21C	5.4362	5.46466	5.68069	4.8478	5.06769	5.61634	5.19449	5.88254	5.8819	5.98849	6.07001
FAM22A	2.98914	2.55336	3.08406	2.98185	2.73335	3.18903	3.59932	3.19377	3.06178	2.97269	2.89336
FAM35A	7.59343	7.38284	7.07831	6.96278	6.86121	6.37487	6.27426	7.51389	6.99786	7.26181	7.30533
FAM36A	5.4473	3.9784	4.38554	4.64854	4.88769	5.11509	4.79384	5.5287	5.59026	5.71824	5.9405
FAM38A	5.53543	3.55213	3.68594	3.68594	4.853	2.75489	3.10434	4.75275	5.13134	6.38267	5.82731
FAM38B	1.46989	2.0635	1.852	1.46989	1.56071	2.45154	2.24793	4.54659	3.65764	4.94579	4.35332
FAM3A	3.5781	3.04108	3.35939	3.08933	3.14237	4.23517	4.21228	3.81328	3.62446	4.27091	4.09864
FAM3C	5.52245	5.4129	5.43156	5.4078	5.98139	5.53765	5.01697	6.1471	6.2685	6.95986	7.1863
FAM43A	1.848	1.77821	2.02503	1.46989	1.90689	2.51602	2.47508	3.21101	3.80941	3.55459	3.28244
FAM43B	1.87971	2.66676	2.21101	2.46728	2.01792	3.11103	3.22342	2.01792	2.21412	2.48543	2.01792
FAM46A	2.411	2.01593	1.9172	2.57346	3.97854	2.40732	2.58052	4.48106	4.38482	4.0243	3.71504
FAM46B	6.67251	4.76672	4.35686	3.96998	4.04121	3.01602	2.66671	1.8247	1.73211	1.95539	1.62799
FAM49A	1.396	1.54806	2.58153	1.7679	1.6293	3.10115	3.01308	3.50214	3.0579	3.5773	2.89693
FAM49B	7.04922	6.74329	6.18727	7.08285	7.09842	5.89574	5.8136	5.82456	6.48205	5.67838	5.67218
FAM50A	6.59664	7.67377	7.87676	6.86999	6.90857	7.42551	7.35076	7.40378	6.98379	7.45302	7.34669
FAM53B	2.38209	2.83671	2.88668	2.68478	2.63242	3.25382	3.40171	2.80879	2.83633	2.94606	2.97205
FAM54A	4.6153	3.07039	3.07553	3.89433	3.76553	2.48027	1.81147	3.50462	3.36317	3.64501	4.13422
FAM54B	3.91933	4.54502	4.61076	4.55745	4.38251	5.274	5.28728	5.25409	5.0966	5.20157	5.02458
FAM57A	4.24301	5.18267	4.67681	4.7522	4.29698	4.15482	4.15605	4.77523	4.30238	4.73819	4.71216
FAM57B	4.03914	3.95233	6.31306	3.41684	3.55336	4.71973	4.69655	3.74416	3.85997	3.6017	3.22188
FAM59A	3.65306	4.63807	4.58916	4.2502	3.59574	5.67525	5.55766	3.3978	3.85997	1.73985	2.15704
FAM5C	1.29866	1.07724	1.22033	0.9855	1.0072	1.26903	1.35614	3.66903	2.9542	2.26003	2.91456
FAM60A	7.37336	6.91072	6.25945	6.84142	6.94265	5.46236	5.68884	4.43507	4.36699	3.50877	3.73499
FAM64A	7.02716	6.33325	5.24564	7.12856	6.95554	6.29793	6.07645	6.8339	6.32022	6.99448	7.37894
FAM65A	2.8159	3.98011	4.61064	3.88557	3.9025	4.14277	4.03505	3.63655	3.57423	3.80909	3.60611
FAM65B	2.12236	3.21253	2.97497	2.27345	1.90643	2.16964	2.05619	2.97543	3.60868	1.69608	1.85824
FAM69B	3.5339	3.89312	3.90018	3.86861	3.58945	4.65241	4.52063	3.44727	3.64096	3.30653	3.15353
FAM69C	2.35896	3.97085	3.58736	4.32265	3.15543	2.06695	2.80116	4.17632	2.35896	5.93734	4.73173
FAM71E1	3.86691	3.38957	3.0993	2.13422	2.20163	2.22033	2.67356	1.62761	1.56071	1.4957	1.58496
FAM72A	5.86639	4.17068	3.08076	5.47482	5.53626	3.65212	3.08989	3.72012	3.48841	3.65848	3.95841
FAM81B	1.0635	1.0635	0.941106	0.863938	1.02857	2.96901	3.56438	1.05658	1.08406	1.11103	1.25701
FAM82A2	5.68342	5.12722	5.3978	5.24679	5.46826	5.44559	5.71507	6.21684	5.97728	6.42945	6.14527
FAM83D	6.6851	4.23649	3.10769	5.67016	5.26716	4.40531	4.24031	4.88166	4.37782	4.89918	5.49313
FAM83H	4.84236	4.5188	4.84911	4.14812	4.16671	2.75542	2.47197	1.43418	1.76516	1.87011	1.55217
FAM84B	2.91871	4.13769	3.74041	3.69393	3.95998	3.08692	2.89184	2.527	2.38064	2.57685	2.5267
FAM86C	4.22971	3.77784	3.82149	4.05302	3.93354	4.10375	4.00391	3.40824	3.65393	3.15982	3.6027
FAM89A	1.69153	2.13422	2.31904	2.79494	2.98914	3.6565	4.18824	3.58015	3.28244	1.77821	1.69599
FAM89B	3.97196	4.93431	5.73914	5.30542	4.96564	6.32905	6.34935	6.08491	5.80949	6.28508	6.01914
FAM92A1	4.95859	6.05981	6.05124	6.33734	6.52062	6.11717	5.68189	5.50038	5.6032	5.45011	5.61691
FAM98A	4.89358	3.29941	3.18025	3.28876	3.54169	2.8426	2.65736	3.24208	3.51154	3.49739	3.54808
FANCF	4.53643	4.28033	4.69227	4.23837	4.26421	4.61919	4.45151	4.05697	3.97968	3.45819	3.5423
FANCI	4.59458	4.73913	3.98366	4.81187	4.68323	4.00576	3.82166	4.4449	4.04908	4.76442	4.88183
[truncated: 4,373 more rows]
