# Supplementary material for: Analysing human neural stem cell ontogeny by consecutive isolation of Notch active neural progenitors
Source: Nat Commun. 2015 Mar 23;6:6500. doi: 10.1038/ncomms7500 (PMC4383005; doi:10.1038/ncomms7500)
Supplement: Supplementary Data 2 — HES5+ vs. HES5- expression intensity ratios during NSC progression. Genes whose expression is overrepresented in HES5+ cells compared to HES5- cells at the different stages are shown. The intensity level of each gene in ES cells was subtracted from all values prior to ratio calculation. [file ncomms7500-s3.xlsx]

## Sheet: Supplementary_Table3
Supplementary Data 2. HES5+ vs. HES5- expression intensity ratios during NSC progression
geneSymbol	cluster	NE_(HES5+)_vs_(HES5-)_score	ERG_(HES5+)_vs_(HES5-)_score	MRG_(HES5+)_vs_(HES5-)_score	LRG_(HES5+)_vs_(HES5-)_score	LNP_(HES5+)_vs_(HES5-)_score
GINS1	NE	0.7928	0.2908	0.163	0.4311	-0.457
DHFR	NE	0.9704	0.093	0.6731	-0.1149	-0.7048
ATAD2	NE	1.0347	0.4419	0.4811	0.2048	-0.4344
RFC5	NE	0.8066	0.1245	0.5029	0.3359	-0.3966
E2F7	NE	0.8623	0.3962	0.4071	0.5436	-0.6149
FANCI	NE	1.1237	0.2917	-0.0003424	0.7253	-0.1557
CDC6	NE	0.8181	0.2789	0.2024	0.5489	-0.2691
AURKB	NE	0.7615	0.448	0.398	0.2625	-0.4283
TTK	NE	0.9765	0.1807	0.4679	0.3125	-0.8309
POLE2	NE	1.0217	0.4245	0.6748	0.2879	-0.3523
HMMR	NE	0.8039	0.005199	0.2293	0.1198	-0.5363
UBE2T	NE	0.8496	0.3373	0.02987	0.143	-0.4881
RNASEH2A	NE	0.9167	0.1638	0.4516	0.129	-0.1964
CDCA5	NE	1.0314	0.452	0.5231	0.7496	-0.3161
OIP5	NE	1.2132	0.3736	0.2269	0.434	-0.3833
SBNO1	NE	0.7545	-0.2675	0.2623	0.3556	-0.7581
UBE2C	NE	0.8017	0.3391	0.5442	0.1415	-0.4827
KIF2C	NE	1.053	0.3528	0.2293	0.4232	-0.4369
CENPA	NE	0.8616	0.02047	0.4368	0.521	-0.3356
FAM64A	NE	1.0875	0.1354	0.175	0.5428	-0.4524
RRM2	NE	1.0154	0.2305	0.5841	0.6241	-0.6557
CCNB1	NE	0.6954	-0.02092	0.4141	0.1929	-0.3454
MKI67	NE	0.7339	0.3614	0.2523	0.3362	-0.4738
KIAA0101	NE	0.8993	0.2422	0.3824	0.1358	-0.2341
CENPH	NE	1.0558	0.07005	0.1834	0.0006544	-0.7152
ZWINT	NE	0.7424	0.3816	0.182	0.467	-0.2569
CDK1	NE	1.224	0.2705	0.5368	0.4546	-0.6327
TOP2A	NE	2.0496	-0.005721	0.1531	0.5045	-1.3977
DTL	NE	1.0328	0.2266	0.7068	0.3892	-0.4639
MCM10	NE	0.9085	0.584	0.2673	0.5304	-0.3531
FAM83D	NE	1.1288	0.403	0.165	0.5038	-0.594
MAGT1	NE	0.8276	0.07972	-0.2382	-0.006829	-0.005212
TP53TG1	NE	1.1752	0.4985	-0.04779	0.02006	0.1816
TRIM71	NE	1.6576	-0.1499	-0.06172	-0.271	-0.004692
BST2	NE	0.9104	-0.2565	0.1611	0.05015	0.2524
GINS2	NE	1.1205	0.2708	-0.1416	0.164	-0.0221
ARHGEF6	NE	1.031	0.4804	-0.03333	-0.03699	-0.1451
TMEM126A	NE	0.8277	0.2288	-0.3492	0.1995	0.1161
MCM6	NE	1.1826	0.5261	-0.05287	-0.02681	0.1521
CENPN	NE	0.9278	0.3207	-0.174	0.3203	-0.1889
MLLT4	NE	1.3508	0.3285	-0.3553	-0.2327	-0.003604
C6ORF211	NE	0.809	0.1116	-0.404	0.2593	0.3075
PPIG	NE	1.5544	-0.2627	-0.1678	-0.1754	-0.3371
KDM5A	NE	1.1073	-0.2364	-0.213	-0.1732	-0.4081
NUP37	NE	0.9352	0.09217	-0.3508	-0.0765	-0.003965
LIPA	NE	1.0293	0.01962	-0.2095	0.2422	0.1957
UNG	NE	0.8028	-0.1186	0.1769	0.04978	0.2546
GSTM3	NE	1.0978	0.1794	-0.3842	0.02498	-0.002418
MAF	NE	0.9036	0.1959	0.07706	0.09478	-0.2188
HIST1H4C	NE	1.692	0.1776	-0.00821	0.08238	-0.6186
CCAR1	NE	0.7177	-0.4941	0.1315	-0.2605	-0.6794
LSM6	NE	0.6348	-0.01517	0.2297	-0.2153	-0.6721
NOP58	NE	0.6779	-0.1647	0.07411	-0.1178	-0.3564
MAD2L1	NE	0.9898	-0.5264	0.2084	-0.2229	-0.9388
HS2ST1	NE	0.5454	-0.4243	0.03136	-0.06487	-0.5489
RAB13	NE	0.8409	-0.4561	-0.07634	-0.1636	0
FKBP5	NE	0.7176	-0.1223	0.1258	-0.3277	-0.333
CD276	NE	0.5663	-0.1611	0.1846	-0.3186	0.1459
CKS1B	NE	0.9833	-0.4749	-0.0867	-0.1975	-0.411
NOL7	NE	0.5025	-0.4898	0.209	-0.01413	-0.1806
PSMD1	NE	0.8044	-0.3775	-0.2744	-0.4463	-0.2773
GGH	NE	0.644	-0.0566	0.3075	-0.1094	-0.3477
PVRL3	NE	0.6981	-0.4039	-0.2075	-0.1834	-0.3419
GPX8	NE	0.5887	-0.7106	0.2219	-0.3648	-0.3269
EID1	NE	0.5906	-0.04368	-0.2123	-0.2642	-0.229
COL4A1	NE	0.6642	-0.5153	0.189	-0.4561	-0.1034
EIF5B	NE	0.5401	-0.6497	0.07465	-0.1255	-0.4994
HDGF	NE	0.5158	-0.3174	0.1359	-0.1473	-0.3061
LIMS1	NE	1.0652	-1.253	0.284	0.1639	-0.8556
S100A4	NE	0.9445	-1.4035	-0.4282	-0.7475	-0.04213
STC2	NE	0.5857	-1.6362	-0.3952	-0.219	-0.1392
PMAIP1	NE	0.9282	-1.2895	0.2611	0.1532	-0.415
TNC	NE	1.2593	-2.7215	0.7102	0.4651	-0.6681
GDF15	NE	1.1888	-1.3756	0.3829	-0.1729	-0.6777
C8ORF4	NE	0.8676	-1.8475	0.439	0.4969	0.02595
LEPREL1	NE	0.7574	-1.6786	0.1093	-0.1315	0.3398
EGR3	ERG	0.1481	1.8347	0.53	-0.6688	-0.4475
HS6ST1	ERG	0.2373	1.4806	0.4753	-0.0947	-0.4153
ALPL	ERG	0.231	1.0598	0.321	0.2994	-0.6037
LFNG	ERG	0.3258	1.5778	0.03364	0.06755	-0.7964
FBXO16	ERG	0.4833	0.9895	0.6679	0.2929	-0.6204
ZNF385B	ERG	0.745	1.8319	0.3396	-0.07595	-0.3833
CACHD1	ERG	0.3283	1.4674	0.401	0.08281	-0.217
CXCR7	ERG	0.2156	1.1577	0.6335	-0.04839	-1.1027
NRXN3	ERG	0.006501	1.9842	-0.08891	-0.6078	-1.1565
EPHA3	ERG	-0.4555	2.048	0.2249	1.0352	-0.8885
TBC1D9	ERG	0.2833	1.1413	0.473	0.3004	-0.4352
DLL1	ERG	-0.1994	1.1064	0.6136	-0.2331	-0.5483
EGR2	ERG	0.1054	1.9996	0.679	-0.4819	-0.07433
FAT4	ERG	-0.06256	1.1294	0.3349	0.5369	-1.5066
ID4	ERG	0.3578	1.0728	0.2816	0.1444	-0.455
CSPG5	ERG	-0.2042	1.1066	0.5961	0.4467	-0.2545
RFX4	ERG	0.3041	1.0577	0.577	0.4199	-0.3038
NLGN3	ERG	0.3512	1.2184	0.5101	0.6239	-0.4138
FEZF2	ERG	0.2404	1.4482	0.8451	-0.2177	-0.2362
GRM3	ERG	0.7458	2.0569	0.5613	-1.1071	-0.4988
XYLT1	ERG	0.1999	1.3065	0.7201	0.06512	-0.7855
FUT8	ERG	0.1036	1.1073	0.4097	0.1529	-0.02402
POU3F3	ERG	0.8844	1.3444	0.1896	-0.2738	0.04498
ZNF436	ERG	0.3694	0.8023	0.367	-0.51	-0.03688
FOS	ERG	0.1594	1.2835	0.1617	0.05666	0.3385
FZD3	ERG	0	0.9251	0.4476	-0.03441	-0.08765
PHC2	ERG	0.2678	0.645	0.2887	-0.2122	0.1474
SDK2	ERG	0.3985	0.8306	0.2746	-0.07278	0.02205
DAB1	ERG	-0.02826	0.9692	0.1848	0.3679	-0.2529
BOC	ERG	0.2768	1.1009	0.009949	-0.1628	0.1081
TMEM2	ERG	0.2687	1.1762	0.3529	-0.3129	-0.05495
MBIP	ERG	0.2895	0.99	0.02819	0.2172	-0.004452
GUCY1B3	ERG	0.2204	1.0008	0.296	0.2804	-0.03186
WNT5B	ERG	0.4151	1.3685	0.02285	0.1761	-0.007785
FHOD3	ERG	-0.2027	1.0191	0.4324	0.2391	0
SEMA5B	ERG	-0.03158	0.9242	0.01676	0.296	0.3702
FEZ1	ERG	0.2101	0.7296	0.07924	0.1715	0.1396
ARMCX2	ERG	0.6369	1.2975	0.3932	-0.308	-0.04954
SHISA2	ERG	-0.06885	0.9754	0.2889	-0.1547	0.4073
SMOC1	ERG	0.1385	1.1467	0.308	-0.0705	0.1343
SORBS2	ERG	-0.3294	1.007	0.2112	-0.1617	0.279
EGR1	ERG	0.02806	1.0643	-0.1112	0.152	0.2963
CELF2	ERG	0.278	0.7278	0.003024	0.1197	-0.2524
SFRP1	ERG	0.3099	0.8985	-0.2129	0.1654	-0.4224
GAS1	ERG	0.1616	0.8086	0.1611	-0.1379	-0.006106
GLI3	ERG	0.2173	0.9359	0.3583	0.02569	0.158
VPS37B	ERG	0.2625	0.8414	0.263	0.01779	-0.3601
LGALS3BP	ERG	0.4642	0.9017	0.3946	-0.127	0.1876
RING1	ERG	0.002972	0.8683	-0.007696	-0.01038	0.2214
ZIC2	ERG	0.03514	0.8387	0.1884	0.1724	0.2019
WSCD1	ERG	0.1952	0.8567	0.3735	0.2534	-0.2237
EPHA7	ERG	0.6986	1.1524	0.1008	-0.263	-0.1431
MECOM	ERG	0.2885	1.3154	0.008499	0.03847	-0.08179
GALNT12	ERG	0.4074	1.0554	-0.06124	-0.1214	0.07573
ZNF710	ERG	0.07089	0.8576	0.1778	0.07712	0.06291
CBX2	ERG	0.2007	1.0341	0.2292	0.1429	-0.2254
DOCK11	ERG	0.1242	0.8129	-0.02219	0	-0.5781
TMSB15A	ERG	0.141	0.7582	-0.02994	0.1755	-0.1765
SOX9	ERG	0.5229	1.2355	0.3687	0.317	-0.1847
SCUBE3	ERG	0.5822	1.1214	0.008782	0.4516	-0.1904
NOS2	ERG	0.3272	1.2615	0.2941	-0.0188	0.009715
FABP7	ERG	0.4118	1.8437	0.1349	0.1356	0.03122
RGMA	ERG	0.04119	1.9981	-0.04035	0.7139	0.1647
NRARP	ERG	0.9435	1.7203	-0.125	0.3438	0.2649
HES5	ERG	0.7339	2.5031	0.2908	0.9122	-0.496
NAV3	ERG	0.1162	2.033	-0.004826	-0.3262	0.04036
CD82	ERG	0.8991	1.5312	0.3198	0.7754	0.1932
SNCAIP	ERG	0.1121	1.7797	-0.3215	0.8864	0.1275
FAM107A	ERG	0.5178	1.9115	0.1481	0.7484	0.547
PTPRZ1	ERG	0.4578	1.4692	0.2737	0.3866	0.08805
TTYH1	ERG	1.0105	1.8135	0.4319	0.2574	0.2633
PPAP2B	ERG	0.3071	1.2767	0.09707	0.4512	0.2262
DTX4	ERG	0.266	1.4377	0.2452	0.6183	0.2753
HES4	ERG	0.525	1.5354	0.3771	0.1942	0.693
PLP1	ERG	0.4459	1.6803	-0.1218	0.42	0.0846
ARX	ERG	-0.01716	2.3226	0.4514	1.1406	0.1439
FUT9	ERG	0.1928	1.4007	0.5488	0.8142	0.3169
ENPP2	ERG	0.7319	1.3645	0.323	1.0961	-0.499
DACH1	ERG	-0.04112	1.46	0.1604	0.571	-0.143
LIX1	ERG	0.5443	1.6177	-0.02813	0.2502	-0.3415
EMX2	ERG	0.3166	1.3159	0.1593	0.9313	-0.07529
FRZB	ERG	0.6717	2.0849	0.4153	-0.09788	0.07676
C1ORF61	ERG	-0.2418	2.2296	0.3962	0.5756	0.4298
NR2E1	ERG	0.1981	2.8725	0.7741	1.2801	0.1318
LRP2	ERG	0.4467	1.2507	0.4909	0.6384	-0.1194
CAMK1D	ERG	-0.01687	0.5689	-0.3525	0.01419	-0.09556
PI4KAP2	ERG	-0.417	0.6233	-0.5656	-0.2412	0.1889
STARD3	ERG	-0.1136	0.5829	-0.2055	0.13	0.1067
NEDD4L	ERG	-0.3458	0.6505	-0.1633	0.1361	-0.03588
NCALD	ERG	-0.1492	0.7023	-0.1099	-0.02101	-0.02337
SFT2D3	ERG	0.1743	0.7031	-0.2785	0.0664	0.122
IER2	ERG	-0.08664	0.7434	-0.1902	-0.06085	0.201
C1QL1	ERG	-0.2432	0.8895	-0.629	0.1796	0.1323
AKAP7	ERG	0.1349	0.6786	-0.3322	-0.1215	-0.1104
MYADM	ERG	-0.1192	0.6724	-0.1919	0.1278	0.02733
GPRC5B	ERG	-0.07745	0.8683	-0.04613	0.1533	0.2725
CDKN2C	MRG	0.03715	0.6359	1.4048	0.1463	-1.2811
NUF2	MRG	0.7102	-0.2239	1.0221	0.1628	-1.061
TMEM60	MRG	0.1733	-0.2167	0.7024	0.2955	-0.6943
WIPF1	MRG	0.5124	-0.47	0.7849	0.1858	-0.6702
NAA50	MRG	0.4343	-0.6154	1.029	0.1442	-0.7846
ASPM	MRG	0.4288	0.2236	0.8325	0.4622	-0.5673
CCNA2	MRG	0.3107	-0.2466	0.6978	0.3895	-0.739
CKAP2	MRG	0.3645	-0.4669	0.8495	-0.07335	-0.9616
RACGAP1	MRG	-0.08054	-0.1384	1.1015	0.5234	-0.9282
NUSAP1	MRG	0.6629	-0.003717	1.1211	0	-1.1334
VRK1	MRG	0.3287	-0.252	0.9396	-0.003798	-0.9082
C21ORF45	MRG	0.2455	-0.3382	0.6977	-0.07327	-0.872
MCM4	MRG	0.4777	-0.09917	0.9537	0.1286	-0.7463
NET1	MRG	0.1677	-0.2883	0.8013	0.05206	-0.7875
KIF23	MRG	0.5809	-0.253	1.1909	0.03165	-1.006
FOXM1	MRG	0.4086	0.1852	0.9623	0.3251	-0.4395
FXYD6	MRG	-0.4447	0.4666	0.9001	-0.518	-0.02314
PLTP	MRG	-0.3409	-0.06006	1.0051	-0.4232	0.237
LPHN2	MRG	-0.1618	0.05385	0.8674	-1.2826	-0.09761
PPP2R1A	MRG	-0.2593	0.2393	0.6172	-0.7766	0.07152
SEPW1	MRG	-0.04807	0.07746	0.6511	-1.0524	0.07709
POU3F2	MRG	-0.05611	0.4469	0.9616	-0.4049	-0.08293
PTBP2	MRG	-0.2298	0.4892	0.7447	-0.5551	-0.4867
DYNC1I2	MRG	-0.3576	-0.09059	0.7798	-0.6692	0.1691
ZFHX3	MRG	-0.5583	0.2713	0.6945	-1.3051	-0.5166
TRIM41	MRG	-0.2882	0.1834	0.935	-0.5863	0.5125
UBA1	MRG	-0.5249	0.3618	0.9045	-0.9173	0.5387
TRIM28	MRG	-0.08436	0.421	1.0674	-0.4839	0.09405
FZD10	MRG	-0.3767	0.6352	1.717	-0.2575	-0.5314
EN2	MRG	-0.1122	0.05247	1.6756	-1.3766	0.1728
FSCN1	MRG	-0.6543	0.01475	0.6986	-0.6684	0.1582
NT5DC2	MRG	-0.3606	0.2398	1.0399	-0.5422	0.5799
THY1	MRG	0	0.04798	0.5878	-0.9572	-0.4628
ZEB2	MRG	-0.2505	-0.934	1.6846	-0.9771	-1.5033
PEG10	MRG	-1.0483	-0.6401	1.177	-0.6892	-0.5296
CNOT8	MRG	-0.3558	-0.7943	1.05	-0.2671	-1.0963
DCAF16	MRG	-0.3328	-0.5773	0.9973	-0.3194	-0.8779
RAB10	MRG	-0.3231	-1.5031	1.3352	-0.3611	-1.6095
ETNK1	MRG	-0.8252	-0.8323	1.0875	-0.102	-1.0051
U2AF2	MRG	-0.3507	-0.7354	0.8565	-0.5701	-0.7186
RNF13	MRG	-0.5011	-0.8553	1.0841	-0.1947	-0.7918
MYO5A	MRG	-0.9267	-0.7411	0.6895	0.2305	-1.1135
IGF1R	MRG	-0.5117	-0.95	0.7684	-0.5863	-0.517
RTN4	MRG	-0.9175	-0.9493	0.7769	-0.61	-0.7103
LAMB1	MRG	-0.5897	-1.5639	0.7512	-0.933	-1.0289
PHLDB2	MRG	-0.6869	-0.6635	0.5252	-0.4613	-1.1112
CRNDE	MRG	-1.2214	-1.0047	1.0454	-0.3943	-0.5987
HMGCS1	MRG	-0.4417	-0.5545	0.559	-0.3343	-1.3966
CCNJ	MRG	-0.4279	-0.5138	1.2434	-0.4964	-0.74
TWSG1	MRG	-0.005972	-0.6539	1.0405	-0.6902	-1.0002
ARID1B	MRG	-1.2075	-0.8375	1.0814	-0.2401	-1.3374
DGCR2	MRG	-0.4959	-0.6077	0.7462	-0.06117	-1.1035
ZBED4	MRG	-0.6139	-1.2852	1.3013	-0.4619	-1.4671
LCOR	MRG	-0.9426	0.1963	0.5302	0.06877	-0.2078
KIF3A	MRG	-0.746	-0.0256	0.5578	-0.09335	-0.3067
SDC3	MRG	-0.7951	-0.01929	0.6132	-0.3978	-0.158
APLP1	MRG	-0.8342	0.3515	1.1165	-0.1717	-0.06851
TMEM170B	MRG	-1.1584	-0.3154	0.7606	-0.2068	-0.528
H1F0	MRG	-0.7474	-0.2551	1.2591	0.1803	0.2443
ANKRD50	MRG	-0.842	-0.1794	0.6635	-0.6648	-0.5639
EPB41	MRG	-1.1213	0.1664	0.5076	0.08001	-0.2797
ZNF117	MRG	-0.6671	0.2384	0.7974	-0.2959	-0.1167
TMEM55A	MRG	-0.862	-0.2125	0.5015	-0.3099	-0.151
ARHGAP12	MRG	-0.6821	-0.1627	0.855	-0.1488	-0.3544
BAZ2A	MRG	-0.7312	-0.2968	0.7284	-0.2521	-0.1417
CYTH2	MRG	-1.0251	0.3204	0.9009	-0.3966	0.4335
FBRSL1	MRG	-0.9979	-0.1648	1.0036	0.4296	-0.1566
KLHL24	MRG	-1.1522	-0.5328	0.8524	-0.2803	-0.5289
PCMTD1	MRG	-0.8815	-0.1726	0.7181	-0.2736	-0.2252
CEP170	MRG	-0.8887	-0.2872	0.5416	-0.2113	-0.5372
MAP4K4	MRG	-1.5768	-0.3271	0.826	0.1454	-0.2068
PBX3	MRG	-1.3963	-0.513	0.8101	-0.09271	-0.6597
SH3BGRL3	MRG	-0.7916	-0.04859	1.2105	-0.3583	0.02089
PARP6	MRG	-0.8284	0.124	0.8457	-0.1368	0.2695
DNAJC4	MRG	-0.7855	-0.01865	0.6217	-0.03345	-0.1853
TACC2	MRG	-1.4379	-0.264	0.7013	0.3073	-0.3506
DNAJB5	MRG	-1.1138	-0.235	0.5483	-0.03399	-0.2278
ITGB8	MRG	-0.7692	-0.05313	1.2414	-0.01319	-0.5037
MTSS1	MRG	-1.325	0.2858	0.8032	-0.3238	-0.2291
SATB1	MRG	-1.0708	-0.3283	0.9348	-0.09429	-0.9287
CMIP	MRG	-1.0973	-0.1848	0.5052	0.07427	-0.3368
FAM164A	MRG	-1.1197	-0.134	0.5976	0.02544	-0.5365
IRX2	MRG	-0.8416	0.6263	1.1952	-0.4484	-0.5029
VASH2	MRG	-1.9352	-0.4971	0.7392	-0.3072	-0.8646
SOS2	MRG	-0.1641	-0.1432	0.6306	0.07115	-0.3398
DAZAP2	MRG	0.02954	-0.08006	0.7201	-0.2998	-0.5808
PSMD12	MRG	-0.2162	-0.202	0.5632	-0.1807	-0.459
SMC3	MRG	-0.2814	0.01992	1.156	-0.05422	-0.5889
SLAIN1	MRG	-0.05223	-0.0317	0.6314	0.1184	-0.4888
TMEM131	MRG	-0.2248	-0.03645	0.7633	-0.09369	-1.1311
SACM1L	MRG	-0.1987	-0.1984	0.5805	-0.1029	-0.3401
CPSF6	MRG	-0.05327	-0.03486	0.601	-0.08775	-0.3676
YTHDC2	MRG	-0.235	-0.3367	0.6712	-0.09274	-0.3535
WASF1	MRG	-0.4865	-0.03645	1.308	-0.1491	-0.6183
ZNF238	MRG	-0.389	0.0009905	0.8484	-0.2838	-0.6091
DHX36	MRG	-0.3513	-0.1415	0.5322	-0.00737	-0.4543
API5	MRG	-0.1217	-0.1492	0.8058	-0.3577	-0.2152
ZNF217	MRG	-0.1216	-0.2004	0.5024	-0.1138	-0.4228
EIF1AX	MRG	-0.2029	-0.1089	0.7462	0.1166	-0.4473
CHD6	MRG	-0.1927	-0.1028	0.798	-0.09709	-0.4534
GABPA	MRG	-0.2366	-0.37	0.9212	-0.1608	-0.5476
NUPL1	MRG	0.02289	-0.2522	0.9061	-0.238	-0.6996
TAF2	MRG	0	-0.1834	0.7759	-0.1856	-0.3773
RPRD1A	MRG	-0.194	-0.1431	0.6745	-0.1496	-0.318
GRIP1	MRG	-0.3746	-0.02012	0.7443	-0.0201	-0.4838
EWSR1	MRG	-0.1416	-0.02749	0.5721	-0.3375	-0.4155
TRA2A	MRG	-0.1902	-0.05816	0.6906	-0.1848	-0.2281
HECTD2	MRG	0.03963	-0.02211	0.7539	-0.2647	-0.3707
MARCKS	MRG	-0.5246	-0.1692	0.5369	-0.1169	-0.5813
HNRNPD	MRG	-0.07055	-0.121	0.5366	-0.1351	-0.4507
ZFYVE16	MRG	0.1381	-0.1925	0.9634	-0.3201	-0.5206
MEX3B	MRG	-0.543	0.1196	0.5152	-0.2111	-0.402
ZBTB44	MRG	-0.1853	-0.2289	0.6089	-0.1044	-0.2688
CAST	MRG	-0.1825	-0.09005	0.6515	-0.045	-0.2857
CD200	MRG	-0.4181	-0.2966	0.6682	-0.1366	-0.3401
CDKN1B	MRG	-0.02552	-0.192	0.9085	-0.1679	-0.7527
MEAF6	MRG	-0.2309	-0.1486	0.6736	0.08354	-0.3698
USP33	MRG	-0.4254	-0.1185	0.5252	-0.058	-0.5285
UBE2A	MRG	-0.2853	-0.3383	0.6942	-0.104	-0.4918
PLDN	MRG	-0.04655	-0.1962	0.6783	0.1399	-0.6372
ZC3H4	MRG	-0.1652	-0.01385	0.78	0.08612	-0.4213
PBRM1	MRG	-0.339	-0.06237	0.8419	-0.3833	-0.334
SOCS4	MRG	-0.2839	-0.2355	0.6359	-0.07786	-0.4218
SKA2	MRG	-0.04973	0.2631	0.7686	-0.1103	-0.6356
IDI1	MRG	-0.1855	-0.1224	0.8667	0.1074	-0.6336
RBL2	MRG	-0.2943	-0.2201	0.5528	0.1255	-0.538
CCNG2	MRG	-0.06806	-0.2519	0.6998	-0.325	-0.5822
RNF5	MRG	-0.1792	-0.08388	0.603	-0.1788	-0.347
CBL	MRG	-0.2984	-0.03611	0.8095	-0.0129	-0.3382
MAP4K5	MRG	-0.3956	-0.298	0.8399	-0.1236	-0.2078
ARID4B	MRG	-0.4014	-0.02339	0.5097	-0.1856	-0.5565
C10ORF84	MRG	-0.2604	-0.294	0.6322	-0.06918	-0.2568
BMPR1A	MRG	-0.03318	-0.05183	0.5441	-0.2792	-0.5027
UQCRB	MRG	-0.3474	-0.1118	0.6325	-0.4727	-0.4523
SENP6	MRG	-0.1899	-0.3853	0.7173	-0.1573	-0.3476
THRAP3	MRG	-0.07918	-0.1524	0.6584	0.1019	-0.4666
MED4	MRG	-0.3174	-0.2928	0.6453	-0.3618	-0.4478
CNTNAP2	MRG	-0.2978	-0.1496	0.713	0.1406	-0.9307
VEZT	MRG	-0.1827	-0.07115	0.8114	-0.2398	-0.5214
EZH2	MRG	-0.2339	-0.3295	1.294	-0.1731	-0.7503
SMARCC2	MRG	-0.383	0.1801	0.5929	-0.1368	-0.4132
STAT5B	MRG	-0.0615	-0.009019	0.7045	-0.1506	-0.4682
KLF10	MRG	-0.3347	0.0624	0.6303	-0.3986	-0.6043
EFHA1	MRG	-0.3658	-0.2669	0.5767	-0.03761	-0.4195
ATF2	MRG	-0.4234	-0.137	0.9245	-0.01772	-0.4127
INSIG1	MRG	-0.6754	-0.1647	0.6245	-0.3197	-0.6843
STK39	MRG	-0.6469	-0.3718	0.6413	0.1482	-0.1303
OSBPL8	MRG	-0.4746	-0.3315	0.7703	-0.05442	-0.6196
ACBD5	MRG	-0.4445	-0.4234	0.7546	0.3762	-0.3093
WDR11	MRG	-0.4476	-0.4919	0.6836	0.03482	-0.4266
ANKLE2	MRG	-0.3774	-0.4722	0.8323	-0.03511	-0.5415
CCDC104	MRG	-0.3646	-0.316	0.5635	-0.02447	-0.4188
AP1AR	MRG	-0.6311	-0.3548	0.9223	0.06011	-0.4252
PNPLA8	MRG	-0.79	-0.703	0.7429	-0.1233	-0.575
BAZ1A	MRG	-0.3472	-0.4472	0.8412	0.1842	-0.3728
TSNAX	MRG	-0.2768	-0.4619	0.6126	0.09316	-0.5792
RASA1	MRG	-0.2623	-0.4687	0.7709	0.02482	-0.264
RNF6	MRG	-0.2973	-0.4063	0.7637	0.3963	-0.3671
KIAA1715	MRG	-0.8207	-0.4587	0.6401	0.02535	-0.2514
KIAA1279	MRG	-0.4915	-0.3146	0.7886	0.1094	-0.3377
C21ORF59	MRG	-0.6689	-0.657	0.6499	0.02091	-0.6976
PPM1B	MRG	-0.3421	-0.4827	0.6353	-0.2606	-0.4519
GABARAPL2	MRG	-0.4889	-0.3632	0.6712	0.1629	-0.4234
GLYR1	MRG	-0.3001	-0.4186	0.7234	0.1023	-0.6473
SH3GLB1	MRG	-0.4111	-0.6486	0.8363	0.1171	0.01742
WDR75	MRG	-0.3961	-0.3456	0.653	0.01933	-0.2387
HOMER1	MRG	-0.5609	-0.7987	0.9345	0.2442	-0.5291
ZNF423	MRG	-0.423	-0.3797	0.6031	0.08529	-0.3823
PAQR3	MRG	-0.8227	-0.7847	0.5695	0.074	-0.4619
CSNK1G3	MRG	-0.2532	-0.5368	0.7051	-0.02773	-0.4691
PNMA1	MRG	-0.3285	-0.355	0.7973	0.05764	-0.5467
PAPD4	MRG	-0.4306	-0.3357	0.5799	0.02555	-0.319
ST20	MRG	-0.4047	-1.1278	1.438	0.4006	-0.4238
FTH1	MRG	-0.3264	-0.4775	0.5683	0.03798	-0.5112
SGTB	MRG	-0.7092	-0.9098	0.7636	0.004254	-0.6495
C6ORF62	MRG	-0.3924	-0.6421	0.5169	0.001412	-0.4977
RAB6A	MRG	-0.8228	-0.5014	0.631	0.01095	-0.271
CYP51A1	MRG	-0.449	-0.6327	0.6561	-0.02897	-0.4527
TWF1	MRG	0.1085	-0.6495	0.6582	0	-0.1779
CASC4	MRG	-0.0377	-0.4434	0.8258	-0.1989	-0.4448
PPT1	MRG	0.3557	-0.2775	0.6666	0.1205	-0.02733
SAR1A	MRG	-0.009123	-0.4294	0.5883	-0.08926	-0.4985
41527	MRG	0.4504	-0.2306	0.8695	-0.00194	-0.3751
ATG3	MRG	-0.07968	-0.4282	0.5107	0.1048	-0.4202
TMEM14C	MRG	0.03689	-0.4215	0.5637	-0.04583	-0.2682
CCNC	MRG	-0.07563	-0.3995	0.6604	0.02384	-0.308
DOCK1	MRG	0.3466	-0.2569	0.8804	0.09371	-0.2916
RP2	MRG	-0.08424	-0.579	0.5417	0.2789	-0.603
DZIP1	MRG	0.1679	-0.446	0.5817	0.07437	-0.3647
RFK	MRG	0.0103	-0.5499	0.5323	0.1736	-0.6376
CLINT1	MRG	-0.1282	-0.4545	0.7155	-0.08626	-0.1852
RNF7	MRG	0.2696	-0.4662	0.5404	-0.06624	-0.2283
PPIL4	MRG	-0.03269	-0.4079	0.6117	-0.1136	-0.4653
ACYP1	MRG	0.07249	-0.296	0.6853	0.1483	-0.5866
PM20D2	MRG	0.07785	-0.7261	0.9617	0.4402	-0.6679
TGIF1	MRG	0.3817	-0.3165	0.7607	0.1274	-0.1153
HIATL1	MRG	0.2183	-0.4974	0.762	0.1862	-0.3531
ASF1A	MRG	0.2411	-0.102	0.7522	-0.163	-0.3086
SMC5	MRG	0.2117	-0.3509	0.9105	0.0658	-0.4222
C10ORF18	MRG	-0.1364	-0.5883	0.7108	0.02304	-0.258
STRN3	MRG	-0.08071	-0.4996	0.7866	-0.09322	-0.4029
PLRG1	MRG	0.4204	-0.3119	0.6977	0.03049	-0.3562
CAP2	MRG	0.1473	-0.5905	0.5884	-0.1439	-0.2127
PPTC7	MRG	0.03454	-0.4133	0.6377	0.2116	-0.2746
MRPL50	MRG	0.1548	-0.401	0.6867	-0.2742	-0.4457
C1ORF31	MRG	0.2459	-0.412	0.6023	0.07189	-0.3008
ABCE1	MRG	0.1641	-0.5224	1.009	0.4056	-0.2089
MTIF2	MRG	-0.08379	-0.5105	0.7923	-0.1025	-0.2887
PHF6	MRG	0.08463	-0.3802	0.6391	0.1527	-0.8073
GIPC1	MRG	-0.02046	-0.5554	0.6441	0.02547	-0.3269
ZDHHC2	MRG	0.1233	-0.2187	0.6098	0.1459	-0.4087
LIMCH1	MRG	0.1334	-0.1944	1.0967	0.2235	0.01974
HMGB3	MRG	0.3034	-0.3342	0.5586	-0.1951	-0.3875
RBPMS2	MRG	0.09093	-0.4201	0.5878	-0.00679	-0.3595
C14ORF147	MRG	0.2043	-0.1816	0.6693	-0.01266	-0.549
ATG12	MRG	0.2186	-0.3468	0.5042	0.002347	-0.1551
SPG20	MRG	0.4419	-0.5801	0.8319	-0.2149	-0.4039
YEATS4	MRG	0.2708	-0.1732	0.5713	-0.185	-0.6307
KLHL23	MRG	-0.156	-0.3723	0.5406	0.09338	-0.4524
MST4	MRG	-0.04143	-0.4207	0.6682	-0.05838	-0.4116
PSAT1	MRG	0.05164	-0.6044	0.7573	0.2568	-0.4728
ADAMTS3	MRG	0.2235	-0.338	1.1153	0.08817	-0.1813
PPA2	MRG	0.2053	-0.325	1.2828	0.1329	-0.268
TPST2	MRG	0.03367	-0.6219	0.5425	0.02151	-0.3899
WBP5	MRG	0.09784	-0.305	0.5253	-0.1819	-0.5033
PPP2CB	MRG	-0.1602	-0.5108	0.6051	0.1186	-0.4578
ARL6IP1	MRG	0.203	-0.17	0.5814	0.008501	-0.6735
TTC35	MRG	-0.006259	-0.2183	0.5961	0.2279	-0.4384
SUDS3	MRG	-0.07259	-0.2892	0.7341	0.2467	-0.6079
SEC24B	MRG	-0.00998	-0.5315	0.5941	0.1169	-0.2061
DCTD	MRG	0.05504	-0.2369	0.5622	0.03695	-0.4103
IPO5	MRG	0.2064	-0.1975	0.67	0.1799	-0.5834
PXMP2	MRG	0.1944	-0.4731	0.8624	0.317	-0.5674
SALL1	MRG	0.104	-0.2831	0.7461	0.03314	-0.6585
PIK3C2A	MRG	-0.1183	-0.38	0.6495	0.04733	-0.3144
SSR1	MRG	0.1265	-0.6001	0.5621	0.03965	-0.5703
UBE2N	MRG	-0.0005887	-0.3015	0.5007	-0.1516	-0.4549
TMEM128	MRG	0.01725	-0.449	0.5574	-0.1452	-0.3982
ARFGAP3	MRG	0.01139	-0.3238	0.5525	-0.0756	-0.451
C3ORF63	MRG	0	-0.2019	0.6294	-0.03284	-0.4018
SIKE1	MRG	-0.07864	-0.5532	0.8134	0.1523	-0.3642
RECQL	MRG	0.05487	-0.344	0.7146	0.06904	-0.4103
TSPAN12	MRG	0.3964	-0.3081	0.8374	-0.1475	-0.05609
TRIM22	MRG	0.3159	-0.3366	0.6157	-0.01692	-0.02372
HPS3	MRG	0.08672	-0.3861	0.6634	-0.1537	-0.4204
ARSB	MRG	-0.1031	-0.895	0.8142	0.06747	-0.9429
CCDC90B	MRG	-0.1034	-0.9091	0.596	-0.1411	-0.6695
FUBP3	MRG	0.03602	-0.4371	0.8175	-0.09656	-0.8192
UBA2	MRG	-0.05833	-0.4523	0.6045	-0.2063	-0.7632
HNRNPH1	MRG	-0.05714	-0.6103	0.5389	-0.2898	-0.5157
PFDN4	MRG	-0.3161	-0.4419	0.7296	-0.3247	-0.5787
OGT	MRG	-0.2781	-0.5036	0.9868	-0.4177	-0.4734
TCF12	MRG	-0.2856	-0.8235	0.5063	-0.2932	-0.6766
IFT81	MRG	0.08924	-0.2925	0.6019	-0.1463	-0.7421
GOLPH3	MRG	-0.2756	-0.412	0.7456	-0.2252	-0.7223
EIF3A	MRG	-0.02847	-0.5681	0.5878	-0.1819	-0.532
VPS26A	MRG	-0.01128	-0.5599	0.6868	-0.06938	-0.5908
STXBP3	MRG	-0.0005764	-0.8416	0.9129	-0.2108	-0.7642
ANO6	MRG	0.009918	-1.0896	0.6055	-0.2145	-0.8097
MEIS2	MRG	-0.1137	-0.5829	0.7822	-0.2942	-0.6639
UTP11L	MRG	0.06114	-0.5718	0.5328	-0.2593	-0.6427
ATP2B4	MRG	0.07551	-0.2267	0.6182	-0.2632	-0.737
ABCD3	MRG	-0.04792	-0.6157	0.5146	0.232	-0.7569
HNRNPA2B1	MRG	-0.2897	-0.3715	0.5728	-0.4727	-0.9473
GNG5	MRG	0.158	-0.4477	0.6495	-0.2046	-0.6839
PTPN13	MRG	0.169	-0.7665	0.7962	-0.1161	-0.6055
TOB1	MRG	0.02332	-0.7836	0.5349	-0.4948	-0.6092
CCNG1	MRG	0.3364	-0.5488	0.9324	-0.287	-0.6263
GAR1	MRG	0.02644	-0.5314	0.5691	0.02269	-1.112
HERPUD2	MRG	-0.04736	-0.637	0.9423	0.01701	-0.5844
G3BP2	MRG	-0.227	-0.6825	0.5446	-0.4642	-0.7733
CETN3	MRG	0.03167	-0.3487	0.5034	-0.4112	-0.6465
FAM96A	MRG	-0.1613	-0.5516	0.6886	-0.1303	-0.8273
HNRNPH2	MRG	-0.2084	-0.6404	0.7024	-0.3092	-0.5005
PRKDC	MRG	0.2391	-0.3026	0.7241	-0.3196	-0.767
SSFA2	MRG	-0.1221	-0.7509	0.7905	0.2097	-0.7578
GLS	MRG	-0.1978	-0.6239	0.7482	-0.5662	-0.3515
SCG2	MRG	-0.01582	-0.6986	0.5785	-1.0877	-0.8806
FMR1	MRG	-0.4182	-0.5366	0.5431	-0.2337	-0.6608
C7ORF11	MRG	-0.01002	-0.5728	0.5079	-0.2579	-0.7546
BTAF1	MRG	-0.2309	-0.5325	0.8142	-0.06776	-0.6757
TMSB4X	MRG	-0.0563	-0.7863	0.5419	-0.2704	-0.741
TMED7	MRG	0.01897	-0.4096	0.5449	-0.395	-0.6611
EIF2AK4	MRG	0	-0.5496	0.8077	-0.3425	-0.5297
TM9SF4	MRG	-0.1536	0.06263	0.5957	0	-0.1446
IFT80	MRG	0.01527	0.02297	0.6871	0.1737	-0.09012
CPSF1	MRG	-0.1757	0.3568	0.6234	-0.08334	0.1299
PGAP1	MRG	-0.05803	0.322	0.6695	-0.1249	-0.5008
PSPC1	MRG	0.02501	0.0778	0.6532	0.07296	-0.2834
ISYNA1	MRG	0.01624	0.3426	0.8908	-0.1642	0.07351
NHSL1	MRG	0.1425	0.2671	0.842	-0.1094	-0.02466
BBS2	MRG	-0.05718	0.1321	0.6045	0.1729	-0.3303
TCF3	MRG	0.003217	0.1729	0.5772	0.179	-0.1189
CKAP5	MRG	0.0724	-0.07142	0.6715	0.1688	-0.1058
DDX39	MRG	0.06254	0.03286	0.7463	0.1415	-0.1787
RNF4	MRG	0.02524	-0.05998	0.6297	0.1437	-0.1804
KLHL9	MRG	-0.1737	-0.04863	0.5996	-0.03156	-0.1547
DMTF1	MRG	-0.1212	-0.008656	0.6942	-0.01414	-0.1996
CDK8	MRG	0.03613	0.02883	0.5063	0.0871	-0.01019
C19ORF43	MRG	-0.3765	0.3021	0.5653	0.03371	-0.1093
PATZ1	MRG	-0.1748	0.1272	0.5532	0.1256	-0.203
EFNB2	MRG	-0.08203	0.09225	0.5234	0.08386	-0.1691
STAG2	MRG	0.006102	0.0981	0.572	-0.1246	-0.3422
CDON	MRG	-0.3017	0.3669	0.7066	0.1677	-0.08246
B4GALT6	MRG	0.05033	-0.06538	0.7061	0.2228	-0.2005
CTBP1	MRG	-0.4065	0.2102	0.7119	-0.02953	-0.05644
SPON1	LRG	0.2271	0.5597	0.2275	1.5581	-0.6939
BCAN	LRG	-0.3219	0.178	-0.07039	2.0005	-0.4958
SLC6A1	LRG	-0.1388	-0.1069	0.3251	1.3468	-0.7184
OLIG1	LRG	-0.1595	0.1349	-0.257	1.5711	-0.4471
PMP2	LRG	-0.02056	-0.03006	-0.2441	3.4757	-0.6953
CREB5	LRG	-0.422	0.3703	0.3011	1.1461	-0.727
CADM2	LRG	0.1824	0	0.2906	1.3562	-0.6147
CHST11	LRG	-0.1093	0.2042	0.5796	1.0576	-0.3431
DCT	LRG	-0.1155	0.01381	0.9849	1.6256	-1.6347
KIAA1239	LRG	-0.1844	-0.0217	0.2913	1.4179	-0.05064
CHST3	LRG	0.2084	0.1874	0.2591	1.0245	0.2664
EFHD1	LRG	0.564	0.4685	0.1914	1.1066	-0.4015
GPD2	LRG	0.3701	0.4374	0.4906	1.0811	0.2983
LPAR4	LRG	0.7938	0.9212	0.1602	1.3739	-0.0446
TMEM51	LRG	0.6371	0.5598	0.1336	1.0248	0.1725
COL22A1	LRG	0.3391	0.6104	0.1577	1.4253	0.6019
NDRG2	LRG	0.1372	0.6399	0.005232	1.012	0.2931
FAM171B	LRG	0.03916	0.4851	0.2435	0.8217	0.2292
SALL3	LRG	0.07631	0.8782	0.349	1.8115	0.418
PCDH10	LRG	0.1478	0.0126	-0.2927	1.391	0.378
SLITRK2	LRG	0.3943	0.1736	0.2808	1.102	-0.0848
CACNB2	LRG	0.1956	0.499	-0.1225	1.0162	0.009353
FGFR3	LRG	0.1523	0.9682	0.8788	1.3338	0.00934
TRIB1	LRG	0.523	0.5541	-0.02737	0.9967	0.2019
HTRA1	LRG	0.1831	0.5115	-0.08202	0.7891	0.1065
SOX6	LRG	0.2728	0.9775	-0.2253	1.3535	-0.1873
GPC3	LRG	0.2526	0.3634	-0.2222	1.0411	0.01436
MYO5C	LRG	0.5145	0.2922	0.01555	1.0164	-0.2226
MOXD1	LRG	0.1548	-1.3905	-0.1049	1.2942	0.2656
LUZP2	LRG	-0.004722	-0.5525	0.1357	1.9598	0.01144
SLC1A4	LRG	0.5353	-0.6402	0.01938	1.0879	0.3898
COL11A1	LRG	0.3677	-0.3379	0.2753	1.265	0.366
PDGFRA	LRG	-0.1668	-0.8941	-0.2965	1.5293	0.1377
PAX6	LRG	0.34	-0.1008	0.1987	1.0953	-0.2001
GPC6	LRG	0.7362	-0.5233	-0.2079	1.2799	-0.2444
TFPI	LRG	0.5901	-0.6704	0.4894	1.2286	-0.004818
SYNM	LRG	0.9489	-0.9519	-0.1029	1.7374	0.4679
MEGF10	LRG	0.4386	-0.2444	0.5665	0.8597	-0.04692
GLT25D2	LRG	0.5657	-0.3985	0.03994	0.9913	-0.2084
LTBP1	LRG	0.2847	-0.6591	0.1309	0.7066	0.1159
PYGL	LRG	0.2855	-0.07537	0.2984	1.2871	0.1863
STAU2	LRG	-0.4575	-0.4125	0.2529	0.561	0.2999
TPD52L1	LRG	-0.4085	-1.0849	-0.1814	0.9996	0.3322
PDE3B	LRG	-0.05205	-0.1676	-0.005723	1.3139	-0.1286
KANK1	LRG	-0.1844	-0.1691	0.2795	0.8536	-0.219
TNFRSF19	LRG	-0.8594	-0.2733	0.3454	1.2913	0.1321
ZBTB46	LRG	-0.5827	-0.2377	0.4676	0.9487	-0.02525
SNAP29	LRG	-0.1056	-0.2206	0.1155	0.7379	-0.2584
DSC2	LRG	-0.5829	-0.4073	0.08967	0.6765	0.03154
IGF2BP2	LRG	-0.2779	0.02505	0.2889	0.7683	-0.1831
MDGA2	LRG	-0.3236	-0.04778	0.04014	0.8648	0.02832
TRIM9	LRG	-0.1733	-0.6881	0.425	1.2595	-0.4081
ZNF503	LRG	-0.09561	-0.9231	0.2761	0.6035	0.254
TRIB3	LRG	-0.175	-0.8914	0.06037	0.7724	0.4543
C19ORF63	LRG	-0.3365	-0.3095	0.04465	0.5949	-0.02316
ASAP1	LRG	-0.3967	-0.2139	0.1116	0.586	-0.185
MARK1	LRG	-0.3838	-0.1257	0.07836	0.6857	0.1912
PRKCA	LRG	-0.2264	-0.5365	0.2974	0.9957	0.1979
MT2A	LRG	-0.1519	-0.2731	-0.165	1.0446	-0.2021
TRIL	LRG	-0.5909	-0.6177	-0.1583	0.8308	-0.1153
PAG1	LRG	-0.4451	-0.1506	0.5547	1.0205	0.1213
CTDSPL	LRG	-0.4138	-0.1015	0.2488	0.8852	0.2812
LARGE	LRG	-0.293	0.04568	0.1366	0.7956	-0.2517
PITPNC1	LRG	-0.3177	-0.05741	0.336	0.7676	-0.09071
EYA2	LRG	-2.0312	-0.3503	0.3312	0.8595	-0.2417
RAB6B	LRG	-1.3816	0.3833	-0.2488	0.8008	0.1947
GABBR2	LRG	-1.9664	0.1866	0.07875	2.4245	1.0319
GPR155	LRG	-1.2023	-0.06193	0.5442	1.0819	0.1429
PGM2L1	LRG	-1.1927	-0.08516	0.1464	0.7975	0.0102
C1ORF96	LRG	-1.5023	-0.1825	-0.008446	0.5838	-0.2687
VAV3	LRG	-1.3322	-0.368	0.3948	1.3592	-0.6245
LITAF	LRG	-1.5552	-0.8507	-0.1128	0.9864	0.07675
OPCML	LRG	-1.3713	0.07473	-0.1666	0.9156	0.5458
RAB31	LRG	-1.58	-1.4029	-0.2851	0.8497	0.3338
RIMS3	LRG	-1.5126	-0.09363	-0.0838	0.6638	-0.27
DPP6	LRG	-1.4278	0.5669	-0.02163	1.3459	-0.0372
ALCAM	LRG	-1.4733	-0.8739	-0.05145	0.8156	-0.1217
HPCAL1	LRG	-1.026	-0.1438	-0.3241	0.7954	0.3039
NCAN	LRG	-2.0082	0.271	0.4258	1.138	-0.01218
MAML2	LRG	-1.6522	-0.8083	-0.1445	0.5599	0.125
ZIC3	LRG	-1.5991	-0.3291	0.3749	0.6637	-0.3593
GABRB3	LRG	-2.4931	-0.8282	0.01656	1.2497	0.2895
SRGAP2	LRG	-0.07156	0.02606	-0.09933	0.6494	0.2213
TRPS1	LRG	-0.06369	0.1696	-0.2038	0.7884	-0.003608
IAH1	LRG	0.1915	-0.2459	0.04405	0.7475	0.01086
VPS13B	LRG	0.09296	0.05299	0.2107	0.5378	-0.0208
NKAIN4	LRG	-0.0187	0.04898	-0.2245	0.5051	-0.03791
NQO2	LRG	0.3288	-0.1606	-0.08749	0.7185	0.01399
C5ORF32	LRG	0.3702	-0.1005	-0.2632	0.7048	0.235
PLCB1	LRG	-0.1971	0.2591	-0.01768	0.9849	-0.1209
RRAS2	LRG	0.1955	-0.08254	0.05657	0.5553	0.01923
SLC25A33	LRG	0.3888	-0.05279	-0.09016	0.6764	-0.05321
CISD1	LRG	-0.1355	-0.02228	0.01318	0.677	0.1043
CTNNBIP1	LRG	0.1336	0.3878	0.09747	0.7249	0.1855
PAQR8	LRG	0.0307	0.06255	-0.1634	1.0536	-0.0072
GPT2	LRG	0.1695	-0.218	0.07619	0.5319	0.1094
DHTKD1	LRG	-0.01298	0.1428	0.0204	0.7429	0.1305
BCKDHB	LRG	0.319	0.1371	-0.2511	0.9945	-0.02914
MAP4	LRG	0.1754	-0.06211	0.1067	0.7082	0.4317
HEATR5A	LRG	0.05518	-0.3235	-0.002744	0.6192	-0.07815
CMTM4	LRG	0.1204	-0.1718	0.3602	0.757	0.1597
FASTKD1	LRG	-0.04232	0.164	0.05544	0.5699	0.1092
DHX33	LRG	0.08426	-0.07146	-0.2352	0.5724	0.2383
ANAPC1	LRG	0.2378	-0.2447	0.2387	0.5959	-0.01356
AASS	LRG	0.2848	0.1086	0.09396	0.6835	-0.08559
CA12	LRG	0.04985	0.1685	-0.09972	0.6201	-0.112
ST3GAL5	LRG	-0.1357	0.3347	-0.03838	1.0096	-0.3491
EGF	LRG	0.2644	-0.1188	0.4035	0.6568	0.05525
PRCP	LRG	0.1245	-0.1338	-0.1983	0.6275	0.1254
GYG2	LRG	0.07244	0.1293	-0.1068	0.5962	0.2107
RANGAP1	LRG	-0.1137	0.04629	-0.1943	0.6341	0.006361
SCRG1	LRG	0.05247	0.06166	0.1408	0.628	0.07469
CBR1	LRG	0.1283	0.08127	-0.2803	0.7067	-0.2335
TIMP3	LRG	0.4268	0.08184	0.1447	0.9619	0.1405
GLTP	LRG	0.1462	0.1993	0.01258	0.5525	-0.1388
RAB3GAP2	LRG	-0.2225	0.1679	-0.2267	1.1445	0.2343
ZC3HAV1	LRG	0.1281	0.2804	-0.04106	0.6661	0.1071
DOCK10	LNP	-1.3827	-0.2449	0.08593	0.4715	1.1846
GSN	LNP	-0.314	-0.411	-0.2287	-0.4997	1.0073
ISL1	LNP	0.05285	-0.5146	-0.1914	0.2115	1.2502
FRAS1	LNP	-0.2633	0.4524	-0.05651	-0.8321	2.6295
COL18A1	LNP	-0.4616	-0.1812	-0.1434	-0.2416	0.9544
PCDHB15	LNP	-1.1691	0.3517	0.4203	0.6397	1.8362
RNF182	LNP	-1.3966	0.239	-0.1407	-0.2747	1.2839
NAP1L2	LNP	-0.563	-0.2803	0.1693	-0.06267	1.0832
LECT1	LNP	0.6956	0.08246	0.7165	0.4356	1.1283
ZIC4	LNP	0.69	0.04289	0.1476	-0.1902	0.9464
PTGR1	LNP	0.6641	0.08293	0.3205	0.2553	0.9552
SLC10A4	LNP	0.3464	0.1054	0.3646	0.007752	1.7427
PLAG1	LNP	0.08285	0.04739	0.739	-0.001989	1.0028
TNFRSF10D	LNP	0.748	-0.8947	0.4108	0.1375	1.3873
TPBG	LNP	0.2546	0.3609	0.2966	-0.8707	1.6491
ANXA2	LNP	-0.641	-2.029	-0.3286	-2.2683	2.6521
ANXA2P2	LNP	-0.6373	-2.1437	-0.05624	-2.2032	2.7138
C5ORF39	LNP	0.06306	0.3043	-0.4919	0.5548	1.4561
BASP1	LNP	-0.5188	0.3106	0.4113	0.1027	0.9285
SPINK5	LNP	-0.8238	0.8276	0.2033	0.1646	1.2484
REC8	LNP	-0.06231	0.3628	0.3211	0.2929	0.8447
KLHDC8B	LNP	-0.1693	0.2171	0.2994	0.1544	0.8196
ARMCX1	LNP	-0.3291	0.4913	0.2913	-0.02785	1.0863
SPOCK1	LNP	0.509	1.2386	0.3203	0.8096	1.8957
COL4A6	LNP	0.36	0.7518	0.161	0.6155	1.0715
MMD	LNP	0.09348	0.2433	0.1543	0.2561	0.9888
FRMD6	LNP	0.09457	-0.9053	0.1815	-0.5242	0.7019
RBMS1	LNP	-0.1322	-1.0614	-0.4025	-1.0398	0.6568
MYL9	LNP	0.3711	-0.9406	-0.8075	-0.3498	0.6882
LYPD1	LNP	0.6589	-1.9456	0.3547	-0.1925	1.1057
FAM38A	LNP	-0.1338	-1.1671	-0.3494	-0.3786	0.5554
TNFRSF21	LNP	-0.2101	-0.8244	-0.01724	0.06674	0.6513
MMP14	LNP	-0.2849	-1.2351	-0.5153	0.4919	1.454
S100A6	LNP	-0.00202	-2.2026	-0.3672	-0.4924	1.3031
LGALS1	LNP	0.6592	-0.9751	-0.445	0.0019	1.2561
AHNAK	LNP	0.1371	-0.78	-0.1646	-0.07978	0.8734
PDP1	LNP	-0.4249	-1.5569	0.1616	0.1423	0.9548
