# Supplementary material for: Analysing human neural stem cell ontogeny by consecutive isolation of Notch active neural progenitors
Source: Nat Commun. 2015 Mar 23;6:6500. doi: 10.1038/ncomms7500 (PMC4383005; doi:10.1038/ncomms7500)
Supplement: Supplementary Data 3 — HES5- vs. HES5+ expression intensity ratios during NSC progression. Genes whose expression is overrepresented in HES5- cells compared to HES5+ cells at the different stages are shown. The intensity level of each gene in ES cells was subtracted from all values prior to ratio calculation. [file ncomms7500-s4.xlsx]

## Sheet: MinusSpecific_filteredGenes
Supplementary Data 3. HES5- vs. HES5+ expression intensity ratios during NSC progression
geneName	cluster	NE_(HES5-)_vs_(HES5+)_score	ERG_(HES5-)_vs_(HES5+)_score	MRG_(HES5-)_vs_(HES5+)_score	LRG_(HES5-)_vs_(HES5+)_score	LNP_(HES5-)_vs_(HES5+)_score
GFRA1	NE	3.7036	1.8269	-0.9674	0.031	0.6612
PAPPA	NE	4.162	2.5698	-0.2682	0.10733	-0.23581
CLASP2	NE	1.4709	0.11842	0.0433	-0.44565	-0.0016
BASP1	NE	0.5188	-0.3106	-0.4113	-0.1026	-0.9285
KCNH2	NE	2.2063	-0.2456	0.0933	-0.02682	0.3444
SYP	NE	2.72982	0.0404	-0.0221	-0.029	0.0362
STK38	NE	0.6181	-0.0217	-0.0158	-0.0806	-0.07283
YPEL3	NE	0.8681	-0.2503	-0.0673	0.0896	-0.15553
SLC6A8	NE	0.5933	-0.3232	-0.2501	-0.0799	0.01185
SIN3B	NE	0.6838	-0.1671	-0.3826	-0.34452	-0.27595
CBLB	NE	1.6652	0.22119	-0.1036	0.2755	0.0497
KIF1A	NE	1.2544	0.14328	0.1678	-0.53255	-0.288
SLC22A23	NE	1.1468	-0.3646	0.2083	0.0627	-0.1698
OLFM1	NE	4.0785	0.6821	-0.1767	-0.5756	0.1824
GAP43	NE	3.7821	2.27942	-0.5219	-0.5752	0.1127
DCLK1	NE	3.0869	-0.4287	-0.6781	-0.1876	-0.0462
FBXL16	NE	2.9367	0.7521	-0.9621	-0.0437	0.1049
SGK223	NE	0.54028	0.2185	-0.1014	-0.1997	-0.1089
KIAA0802	NE	1.2965	0.1156	-0.06708	-0.3461	-0.0269
SORBS1	NE	1.55251	0.3051	0.085	-0.2424	-0.3264
PHLDA1	NE	3.1599	2.2102	0.03841	-0.1558	0.0438
TMEM158	NE	2.9842	0.808	-0.3393	-0.3487	0.274
CADPS	NE	3.5658	0.1174	-0.6736	-0.5961	-0.5865
TMEM178	NE	1.1378	-0.3558	-0.2492	-0.3128	0.1337
GLB1L2	NE	0.9036	-0.7014	-0.0807	-0.06902	0.3665
SPINK5	NE	0.8238	-0.8276	-0.2033	-0.16463	-1.2485
KIF21B	NE	2.6734	-0.13298	-0.3799	0.1031	0.3907
PARM1	NE	4.6809	0.4767	0.0729	-0.8023	1.0749
INA	NE	3.256	0.6429	-0.4096	0.2427	0.264
IGFBPL1	NE	2.56732	0.18504	-0.5459	0.6174	1.7607
TCEAL7	NE	1.0629	-0.2261	-0.1816	-0.1126	0.7301
CDKN1C	NE	2.6135	0.7614	-0.396	0.4872	0.9298
NEFM	NE	4.9055	2.2333	-0.182	2.1336	-0.1433
NPTX2	NE	3.5953	0.6951	-0.37091	1.4171	-0.5266
HMP19	NE	4.5456	0.8298	-0.4776	0.9251	-0.256636
SYT4	NE	4.967	0.54587	1.2702	1.2208	-0.1282
NFASC	NE	5.4652	0.5897	-0.6463	0.542	0.1019
CHN2	NE	4.6105	0.5617	-0.5152	0.8935	0.530562
TMEM163	NE	3.5043	-0.2491	-0.4101	0.163	-0.2184
SLC17A6	NE	5.3052	0.509	-0.5857	0.3641	0.04147
FSTL5	NE	5.432	0.9048	-0.3377	-0.7043	0.1242
NHLH1	NE	4.0581	0.1168	-0.1595	0.3518	0.4972
EBF1	NE	5.2666	1.1739	-0.447	0.9108	-0.0797
CNTN2	NE	5.6375	1.4368	-0.1379	0.6039	0.138649
NEUROD1	NE	4.7667	0.8952	-0.9178	0	0.2146
TFAP2B	NE	4.5269	2.5872	-0.2459	1.1232	0.2224
KLHL35	NE	4.2551	0.0492	0.1523	-0.0322	0.0492
EBF3	NE	5.4952	0.90561	0.4081	0.2194	-0.13904
FNDC5	NE	3.6318	0.3431	-0.3787	-0.4577	-0.0818
ST18	NE	5.5601	1.2563	-0.7274	0.2071	-0.2604
NHLH2	NE	3.5261	1.2844	0.1873	0.0317	0.073
LHX1	NE	5.8135	1.8275	-0.0616	0.0189	-0.14668
ONECUT2	NE	5.3885	0.2146	-0.3585	0.0845	0.194
EOMES	NE	3.5952	0.8243	0.3486	0.35682	0.378
RSPO3	NE	2.5065	1.0753	0.2531	0.2123	0.1943
SLIT1	NE	4.975	1.34902	-0.4829	0.5256	-0.073
PI15	NE	1.9268	0.87692	0.12517	-0.4014	-0.0565
SCN3A	NE	3.62889	-0.021	-0.3752	0.9483	1.17
NEFL	NE	3.3021	0.7617	-0.0325	0.9243	0.263
EYA2	NE	2.0311	0.3503	-0.33118	-0.8595	0.2416
OLIG2	NE	3.0648	-0.40358	0.05765	-1.6016	-0.8114
GABBR2	NE	1.96646	-0.1865	-0.0788	-2.4245	-1.0319
SYNPR	NE	0.58652	0	-0.1157	-0.2807	-0.563
NXPH1	NE	1.54302	0.41304	-0.4469	0.9047	0.1682
ANK2	NE	1.9126	0.7869	-0.6777	-0.8437	0.1061
APC	NE	0.5098	-0.4177	-0.3206	-0.7791	0.1049
IRX5	NE	0.75519	0.4756	-0.304	0.0965	-0.3108
DPP6	NE	1.4278	-0.56697	0.0216	-1.3459	0.0372
TMOD2	NE	2.0209	-0.3455	-0.4043	-0.4689	0.7347
SLC1A2	NE	1.8732	-0.6327	-0.4227	-0.0056	0.0009
SOX8	NE	0.6128	0.0941	-0.1613	-0.0501	-0.1152
LGALS3	NE	1.0667	-0.0439	0.2515	-0.2314	-0.4109
STMN3	NE	3.4853	0.2112	-0.2191	-0.4416	0.0455
EPB41L3	NE	2.12175	-0.2889	-0.33	-0.55	0.2377
NR3C1	NE	0.6164	-0.201	0.156347	-0.835	-0.0207
SCG3	NE	3.0594	0.0743	-0.8797	-0.8527	0.1681
ZIC3	NE	1.5991	0.3292	-0.3749	-0.6636	0.3592
CD9	NE	0.9335	-0.7716	0.2032	-1.0329	0.09014
GABRB3	NE	2.4931	0.8282	-0.0165	-1.2497	-0.2895
FIGNL2	NE	1.4021	0.4434	0.0074	-0.0563	0.1233
CRABP1	NE	3.07309	-0.1754	-0.8178	0.2218	-0.1841
D4S234E	NE	1.9639	-0.8658	-0.044	0.5762	0.1084
TNFRSF19	NE	0.8594	0.2733	-0.3454	-1.2914	-0.1321
TMEM170B	NE	1.1584	0.3155	-0.7605	0.2069	0.5281
MAP6	NE	1.4164	-1.0266	-0.178	-0.2896	0.0489
RTN1	NE	3.8472	-0.4485	0.1738	-0.245	-1.2731
GRIA1	NE	3.1538	1.5794	-0.9874	-0.0593	-0.0719
PTPRN2	NE	1.5641	-0.6982	-0.4356	0.1863	0.1616
NRCAM	NE	1.8582	-0.1457	-0.9091	0.3443	0.0719
TAGLN3	NE	2.3959	-0.2427	-0.3897	0.0477	-0.0469
CAMK2N1	NE	1.6143	-0.3898	-0.4733	0.4673	0.3984
CADM1	NE	1.0745	0.416	-0.2601	0.073	0.2928
PCDH9	NE	2.641	0.4482	0.3322	0.1216	0.1173
ROBO2	NE	3.2613	0.0933	-1.027	0.0685	0.7086
CTNND2	NE	1.1059	-0.8586	-0.759	-0.152	0.2469
PNMA2	NE	0.8223	0.2398	-0.4278	-0.0582	0.4584
DCX	NE	4.4703	-0.231	-0.5015	0.2863	0.972
CHL1	NE	3.6646	0.3618	-0.544	-0.0669	0.1306
FAM123A	NE	2.7682	0.48464	-0.3491	-0.7135	0.6321
LRRN3	NE	3.4672	2.1439	-0.5248	-0.4061	-0.1709
NCAN	NE	2.0081	-0.2711	-0.4259	-1.1379	0.0122
BAALC	NE	1.4852	-0.184	0.1304	0.3051	0.0423
DNER	NE	4.5936	0.691	-0.703	-0.129	0.205
NFIA	NE	0.8777	0.0255	0.095	-0.6388	0.1731
GRIA2	NE	3.0962	0.2147	-0.2607	-0.0969	0.1527
COL3A1	ERG	2.345	3.6453	0.1318	1.05404	0.4239
ANXA1	ERG	0.4038	2.408	-0.2234	-0.4331	0.5578
NID2	ERG	-0.4011	2.957	-0.089	0.1567	0.6132
TMEFF2	ERG	1.0094	2.0606	-0.2996	0.5763	-0.0072
ANKRD1	ERG	0.3982	2.4561	-0.10987	-0.218768	0.0884
GREM1	ERG	0.1823	3.709	-1.4281	-0.1756	-0.30164
LAMB1	ERG	0.5897	1.5638	-0.7512	0.933	1.0289
DDIT4	ERG	-0.18479	1.0765	-0.21834	-0.0734	-0.0246
FST	ERG	-0.427	1.4764	-0.399	0.39983	0.6635
IMMP2L	ERG	-0.173	1.4155	-0.1224	-0.43338	0.3043
GDF15	ERG	-1.1888	1.3756	-0.3829	0.1729	0.6778
NOX4	ERG	-0.09831	1.5884	0.04407	-0.2657	-0.1353
SEMA3C	ERG	2.317	3.1944	-1.0751	1.6029	-0.19453
PCDH8	ERG	0.5348	3.3585	-1.6013	0.9937	-1.42624
BCHE	ERG	0.2464	1.0578	-0.9311	0.2318	0.5528
PDZRN3	ERG	1.42208	1.834	-1.1358	0	0.5287
CHST7	ERG	0.0268	0.7718	0.0976	-0.0757	-0.4617
METTL7A	ERG	0.1343	1.3365	0.00952	-0.3431	0.4039
BBS9	ERG	-0.4758	0.86141	-0.4031	-0.372	-0.1048
TNFRSF10D	ERG	-0.7479	0.8947	-0.4108	-0.1375	-1.3873
S100A4	ERG	-0.9445	1.4036	0.4282	0.7475	0.0422
NEBL	ERG	-0.4069	0.538	0.1999	-0.5354	-0.2756
MAMDC2	ERG	-0.6966	1.261	-0.6412	0.0634	0.5807
FLNC	ERG	0.0742	1.486	0.2195	-0.1665	-0.4711
OCIAD2	ERG	0.0784	1.0078	-0.3357	0.3066	0.4547
ANXA3	ERG	-0.0125	1.801	-0.185	0.4877	-0.2323
KRT8	ERG	-0.0954	1.7326	0.3095	0.3271	0.5396
COL1A2	ERG	0.1418	2.5245	0.0421	0.0169	1.1218
BMP4	ERG	1.5686	2.976	-0.3235	0.2193	0.0986
TUBA1C	ERG	-0.2299	0.8007	-0.3942	-0.5482	-0.9278
RBM47	ERG	-0.448	0.7712	0.40737	-0.3882	0.0426
LEPREL1	ERG	-0.7574	1.6786	-0.1093	0.1315	-0.3397
PHACTR2	ERG	-0.2164	1.3524	-0.2903	-0.5159	-0.1993
TFPI	ERG	-0.5901	0.6703	-0.4895	-1.2285	0.0048
ELOVL2	ERG	-0.0124	0.8101	-0.664	-0.1011	0.1843
LHFP	ERG	-0.3794	0.5294	-0.5056	-0.3867	0.1616
TNC	ERG	-1.2593	2.7215	-0.7102	-0.4651	0.6681
ACSS1	MRG	-0.270467	-0.45911	0.5024	-0.4398	-0.0211
CALB1	LRG	0.3992	-0.0362	0.0183	0.9471	0.0915
FAM65B	LRG	0.1798	-0.3971	-0.6371	1.0444	0.5189
GRM3	LRG	-0.7458	-2.0569	-0.5614	1.1071	0.498762
EN2	LRG	0.11218	-0.052472	-1.6755	1.3766	-0.17283
MYLK	LRG	-0.3245	-0.2773	-0.0767	0.9439	0.5814
A2M	LRG	0.47855	1.0222	-0.0532	1.7296	-0.5758
KLHL4	LRG	0.7061	0.5011	-0.42555	1.7673	1.3683
THBS1	LRG	-0.35176	0.75918	0.0237	2.1356	-0.0732
TNNT1	LRG	0.046	-0.483	0.4134	0.897	-0.2137
SLC7A8	LRG	-0.0729	0.4361	-0.3991	1.2015	0.0084
SLC6A6	LRG	0.1108	-0.3772	0.0016	1.3488	0.1808
MFAP2	LRG	-0.421	-0.199	0.0027	0.8038	-0.4364
ST6GAL1	LRG	0.3897	0.1542	0.0576	1.2307	0.089
HMGA2	LRG	-0.2672	-0.0044	-0.0879	0.7119	-0.7995
ACTA2	LRG	-0.6445	0.875	-0.1667	1.2355	0.8073
PTX3	LRG	-0.6687	-0.9317	-0.7792	0.8822	0.4459
FBN2	LNP	-0.2028	0.6132	0.0788	0.56847	1.37993
NELL2	LNP	-0.3094	-0.4793	-0.3578	-0.3001	1.432
KAL1	LNP	-0.4964	-1.2767	-0.4918	-1.1752	3.2656
PCDHB5	LNP	-0.0478	-0.3001	0.0455	-0.217	1.0964
ST8SIA4	LNP	1.3941	-0.0852	-0.227	0.3274	1.9019
DCN	LNP	-0.13009	0.4253	0.15333	0.7867	3.7195
SLC6A1	LNP	0.13877	0.1069	-0.3251	-1.3468	0.7184
CADM2	LNP	-0.18241	0	-0.2906	-1.3562	0.6147
BCL11A	LNP	0.2913	0	-0.0041	-0.3842	1.0744
DDB2	LNP	-0.5812	0.2855	-0.3048	-0.1062	2.7506
ANXA11	LNP	-0.4161	0.3404	0.2821	0.3439	1.0339
PAK1	LNP	0.5448	-0.4909	-0.1503	0.2195	0.8936
ID3	LNP	0.5464	0.21	0.1286	0.8689	1.2335
IGF2BP1	LNP	0.2219	-0.1042	-0.1375	0.0432	1.122
ANK3	LNP	0.537	-0.0391	-0.1412	0.2159	0.8008
ZEB2	LNP	0.2505	0.934	-1.6846	0.9771	1.5033
CREB5	LNP	0.422	-0.3703	-0.3011	-1.1461	0.727
