# Supplementary material for: Analysing human neural stem cell ontogeny by consecutive isolation of Notch active neural progenitors
Source: Nat Commun. 2015 Mar 23;6:6500. doi: 10.1038/ncomms7500 (PMC4383005; doi:10.1038/ncomms7500)
Supplement: Supplementary Data 4 — Global gene expression cluster analysis for stage specifically expressed genes. Selected trends of global gene expression clustering comprising 496 genes. [file ncomms7500-s5.xlsx]

## Sheet: kmeans_100_data_new_cluster_sel
Supplementary Data 4. Global gene expression cluster analysis for stage specifically expressed genes.
id_	symbols	cluster	Pattern	NE_day12_HES5+	NE_day12_HES5-	ERG_day14_HES5+	ERG_day14_HES5-	MRG_day35_HES5+	MRG_day35_HES5-	LRG_day80_HES5+	LRG_day80_HES5-	LNP_day220_HES5+	LNP_day220_HES5-
11722904_a_at	TBC1D9	1	Early Upregulated	5.46333	5.18003	6.4819	5.34059	4.78744	4.31439	3.6466	3.3462	2.24793	2.68316
11729326_at	ZFHX4	1	Early Upregulated	6.51791	6.50077	5.68877	4.93913	6.27222	5.86914	4.0905	3.55038	3.53054	3.53788
11740477_a_at	SP8	1	Early Upregulated	4.65819	4.09959	4.59853	4.04432	4.334	4.04675	3.96998	3.11013	0.306311	4.25952
11731596_a_at	ZNF503	1	Early Upregulated	5.20434	5.29995	4.91928	5.84235	6.25068	5.97455	3.46438	2.86087	2.37948	2.12544
11728653_at	IGFBP5	1	Early Upregulated	6.93316	6.75904	5.36419	5.96824	7.70904	7.48873	5.72051	7.22415	4.44959	4.31052
11735570_a_at	SORBS2	1	Early Upregulated	4.0931	4.42249	3.8211	2.81409	3.53973	3.3285	2.84632	3.00804	2.37564	2.09662
11722466_s_at	PAX6	1	Early Upregulated	6.93044	6.59049	7.24112	7.34194	6.80768	6.60897	5.65	4.55472	5.39777	5.59786
11718760_a_at	WLS	1	Early Upregulated	4.8721	4.19867	5.1049	4.97302	5.93013	5.85215	3.64052	4.53677	3.19084	2.9649
11732790_a_at	PRDM16	1	Early Upregulated	6.25487	6.02686	5.96698	4.16543	6.35002	6.311	3.87588	1.9574	4.73634	4.65599
11723986_s_at	NR2F2	1	Early Upregulated	6.36914	6.6154	6.11762	6.50585	5.72353	5.88202	5.35576	5.17923	4.58776	4.58751
11739518_a_at	FLRT3	1	Early Upregulated	5.51905	5.4231	6.7614	7.02217	6.09505	6.43683	5.91795	6.29828	4.27958	4.39232
11716097_a_at	RAP1A	2	Early Upregulated	8.2664	4.03599	7.31844	2.41184	6.7138	0.796982	7.05038	2.44973	8.51901	2.48436
11758030_s_at	FOXG1	2	Early Upregulated	7.4501	7.25025	7.19675	6.84836	7.14669	6.18964	6.37215	5.31411	6.88998	7.62352
11757309_a_at	COL2A1	2	Early Upregulated	6.61836	6.50684	6.41876	5.99768	6.52568	6.05172	4.53406	3.20838	7.26116	6.03621
11731211_at	ARX	2	Early Upregulated	6.90423	6.92139	6.42695	4.10439	5.94939	5.49799	6.06095	4.92039	7.41707	7.27312
11728189_a_at	CXCR4	3	Early Upregulated	6.30629	5.7768	4.792	4.08439	5.37441	4.45738	6.2519	6.2358	5.53163	6.39839
11724337_s_at	NRCAM	3	Early Upregulated	2.72999	4.58819	3.88218	3.73651	3.78898	2.87985	5.51774	5.86195	5.14182	5.2137
11718157_s_at	PTX3	3	Early Upregulated	3.56311	2.89444	5.30998	4.37826	3.15372	2.3745	6.36253	7.24467	5.2743	5.72018
11719241_x_at	CAMK2N1	3	Early Upregulated	4.34963	5.96392	3.87953	3.48968	3.3818	2.90852	5.11462	5.5819	3.025	3.42342
11729975_a_at	PTPRN2	3	Early Upregulated	3.03921	4.60327	4.40519	3.70699	4.0017	3.56609	4.62119	4.80749	5.377	5.53857
11720059_a_at	TTYH1	3	Early Upregulated	4.65361	3.64309	4.43334	2.6198	4.51156	4.07968	5.27416	5.01673	5.26468	5.00137
11725274_s_at	RGS20	3	Early Upregulated	4.11077	4.16362	4.19097	4.33735	3.41764	2.99028	6.50044	6.45019	6.43944	6.07
11719586_a_at	TAGLN3	3	Early Upregulated	3.3528	5.74873	2.82766	2.58496	4.72468	4.33504	4.89453	4.94224	4.18432	4.13744
11726870_at	SETBP1	3	Early Upregulated	3.47155	3.5813	3.34988	2.82988	4.19457	3.83604	4.73728	4.59304	4.36152	4.60546
11721011_at	SMOC1	3	Early Upregulated	5.31657	5.17805	4.25084	3.10415	4.65931	4.35135	5.38361	5.45411	5.95093	5.81667
11727582_a_at	EPHA3	3	Early Upregulated	4.43257	4.88806	5.31709	3.26906	5.40818	5.18328	5.22681	4.19156	5.96255	6.85104
11722352_s_at	ACTA2	3	Early Upregulated	5.16285	4.51843	5.17156	6.04657	3.41699	3.25025	5.9921	7.22762	3.85595	4.66316
11730066_s_at	MAPK10	3	Early Upregulated	4.53496	4.73191	4.18617	3.67283	4.32722	4.21333	5.58475	5.72003	4.57194	4.61819
11720601_x_at	SYT11	3	Early Upregulated	3.85434	4.23003	3.20302	2.64337	3.26879	3.26981	4.72213	4.36607	4.68176	4.82897
11736718_a_at	NCALD	3	Early Upregulated	5.35008	5.49932	4.38208	3.67977	3.76021	3.87015	5.65595	5.67696	4.52965	4.55302
11716395_a_at	GPR56	4	Early Upregulated	6.22618	6.7945	5.03324	3.98552	6.63255	6.22535	8.34314	7.33921	8.11389	8.22523
11733694_a_at	C1ORF61	4	Early Upregulated	2.41483	2.65666	3.30823	1.07862	6.2458	5.84957	8.06305	7.48745	8.37531	7.94554
11720447_s_at	SOX9	4	Early Upregulated	4.53749	4.0146	2.92022	1.68476	5.04764	4.6789	5.63934	5.32229	6.16541	6.35009
11733832_a_at	MAP2	4	Early Upregulated	6.92311	7.98195	6.77995	5.85327	8.02489	7.68827	8.56401	8.3217	8.57014	8.89302
11723961_s_at	PTN	4	Early Upregulated	0.755263	0.54896	0.847411	0.798346	4.25824	3.98114	6.30669	6.16527	6.20911	6.18558
11721248_s_at	GNG2	4	Early Upregulated	1.30867	2.84768	1.47967	1.20484	4.22283	3.95704	4.83484	4.79874	4.65018	4.65773
11721545_x_at	ZEB1	4	Early Upregulated	5.28917	5.40382	5.78691	5.20245	5.91159	5.67172	7.50377	7.37118	7.65959	7.87503
11730201_s_at	GPM6A	4	Early Upregulated	3.89582	6.60227	4.58851	3.94483	6.13102	5.91937	7.8389	8.07652	7.33418	7.73185
11722081_a_at	RUFY3	4	Early Upregulated	1.11837	3.48242	1.37651	1.31604	3.98497	3.88813	5.13969	4.88471	5.24158	5.36115
11719659_x_at	ATP1A2	4	Early Upregulated	2.2375	2.01779	1.68467	1.28519	4.951	4.9291	5.15487	4.89862	5.17617	5.16006
11723616_a_at	PLTP	5	Early Upregulated	-0.309219	0.0316871	-0.47744	-0.417375	2.81548	1.81036	1.73054	2.1537	2.56987	2.3329
11724950_a_at	CPEB2	5	Early Upregulated	0.191023	2.9417	0.334195	1.84168	3.27849	2.51522	3.57493	3.37758	3.71828	4.30021
11728085_s_at	BMPR1B	5	Early Upregulated	1.03186	0.243209	1.73015	1.529	2.9838	2.30754	4.41465	4.55786	4.02572	4.33369
11744743_a_at	TSHZ1	5	Early Upregulated	0.0170735	1.92961	1.21686	0.958622	4.17516	3.5325	4.35357	4.21825	4.44964	4.73293
11739276_at	SDC3	5	Early Upregulated	0.877976	1.67309	0.992026	1.01132	3.21319	2.60003	3.48786	3.88568	3.83149	3.98945
11725245_a_at	SDK1	5	Early Upregulated	0.54475	0.748136	0.897286	0.404056	3.02978	2.43902	2.77994	2.17493	3.44205	3.08674
11730603_a_at	FAM13C	5	Early Upregulated	2.44759	2.06246	2.09886	2.63866	4.13506	3.55493	4.2398	4.76058	2.34524	3.18114
11736387_a_at	ABAT	5	Early Upregulated	0.583234	1.12805	0.748667	0.166273	4.43687	3.94059	4.13701	4.12696	4.23248	3.92702
11747981_a_at	APCDD1	5	Early Upregulated	0.177839	0.759641	1.04915	2.62082	5.15497	4.72617	5.01841	4.53624	3.9475	4.14955
11720874_at	CORO2B	5	Early Upregulated	0.352993	2.02496	0.313013	0.196343	3.17223	2.76135	4.31107	4.3374	4.68797	4.83523
11743686_a_at	ZNF436	5	Early Upregulated	1.63333	1.26394	1.92283	1.12051	4.2485	3.88153	4.71154	5.22151	4.04704	4.08392
11721736_s_at	TNFRSF19	5	Early Upregulated	2.37259	3.23196	3.23662	3.5099	4.38025	4.03489	4.77205	3.48072	4.82681	4.69473
11725183_at	KLF12	5	Early Upregulated	0.59323	1.56145	0.929105	0.63287	2.36933	2.02733	2.77683	2.67681	2.76932	3.14694
11731331_at	ZIC1	5	Early Upregulated	3.50336	3.1582	1.68826	1.50901	5.97245	5.67803	5.32485	5.441	5.65329	5.63401
11739813_a_at	FZD1	5	Early Upregulated	1.36661	2.03528	2.16525	2.59705	5.2161	4.95411	3.37555	3.63858	3.32389	3.19889
11737722_a_at	GLIS3	5	Early Upregulated	1.38779	1.60214	3.5522	3.84602	4.48203	4.25677	4.32904	3.85887	3.98562	4.53311
11715168_s_at	POU3F3	5	Early Upregulated	1.91989	1.03553	1.61005	0.265696	4.12023	3.93067	4.35394	4.62778	4.26466	4.21968
11725618_a_at	GAD1	5	Early Upregulated	0.995262	3.33136	1.02811	2.21901	4.83794	4.65065	2.99408	3.10654	4.79667	5.54672
11738076_a_at	ZIC4	5	Early Upregulated	2.55774	1.86771	1.1594	1.11651	7.04128	6.89363	4.85216	5.04235	5.40335	4.45698
11742867_at	CDH6	5	Early Upregulated	0.31528	0.719448	4.29092	5.67047	4.74162	4.64733	3.96804	4.49443	3.1964	2.83609
11739856_s_at	ODZ2	5	Early Upregulated	1.05123	1.74563	1.94086	2.51573	5.48268	5.41205	5.78641	5.9711	4.34976	4.01728
11737931_x_at	STMN4	5	Early Upregulated	1.08841	5.57363	1.20699	1.09093	4.50597	4.43955	4.68822	3.92148	4.46891	4.43633
11754980_a_at	SMARCD3	5	Early Upregulated	1.93692	2.12465	2.22789	1.68673	4.1893	4.14332	3.99178	3.51886	4.48773	4.33173
11717215_a_at	ATP9A	5	Early Upregulated	1.99897	2.24869	1.49556	0.616941	3.12094	3.12308	3.48325	3.53634	2.95226	3.26359
11718926_a_at	ARID5B	5	Early Upregulated	1.88874	2.4168	3.98655	4.2399	5.07631	5.0921	5.59176	5.88064	4.62457	4.93737
11720133_a_at	PROS1	5	Early Upregulated	1.73196	1.9484	2.61309	3.37812	4.27489	4.33334	4.34669	4.3791	3.09659	3.26957
11736745_a_at	ZBTB20	5	Early Upregulated	3.42971	3.69003	3.20325	3.07151	4.21745	4.2892	5.51356	6.04174	4.84584	5.1673
11719601_a_at	MOXD1	5	Early Upregulated	0.0540875	-0.100694	0.136029	1.52652	5.42325	5.52814	3.00041	1.70616	5.95331	5.68773
11727170_at	TRPS1	5	Early Upregulated	0.0539	0.117588	0.811874	0.64225	2.03907	2.24292	3.86575	3.07736	3.98086	3.98447
11741008_a_at	FGF12	5	Early Upregulated	-0.367193	0.90741	-0.974602	-1.65926	3.88587	4.11215	2.0891	2.10317	2.34842	1.82177
11722503_at	ITGB8	6	Early Upregulated	1.34666	2.11589	2.35358	2.40671	3.98295	2.74157	4.63045	4.64364	4.97547	5.47914
11729986_a_at	ROBO2	6	Early Upregulated	1.34428	4.6056	2.62637	2.7197	4.54279	3.51585	5.85233	5.92077	4.97327	5.68186
11719883_a_at	APOLD1	6	Early Upregulated	2.2369	1.74784	2.63242	2.49354	2.87749	2.16146	5.14426	5.05328	6.71655	6.65308
11717440_a_at	EPS8	6	Early Upregulated	1.4402	0.626769	1.9594	2.4203	2.71565	2.00678	3.76286	3.20864	3.81591	4.04322
11744575_a_at	ELOVL2	6	Early Upregulated	2.6556	2.64324	2.81766	3.62784	2.76386	2.09988	6.57171	6.47061	6.35085	6.53521
11743434_a_at	CHST11	6	Early Upregulated	1.83413	1.94348	1.6701	1.46587	1.58693	1.00737	4.8044	3.74676	5.95315	6.2962
11724690_a_at	RFX4	6	Early Upregulated	2.62011	2.31603	3.85341	2.79574	4.54957	3.9726	6.71502	6.29509	6.35144	6.65522
11726389_a_at	NLGN3	6	Early Upregulated	2.13644	1.78526	1.91062	0.692222	3.41137	2.90122	4.14177	3.51782	5.1548	5.56862
11743338_at	MEGF9	6	Early Upregulated	1.69302	2.13834	2.20965	2.32488	3.4537	3.07961	4.90257	4.48971	5.66938	5.2872
11721773_at	WSCD1	6	Early Upregulated	1.56426	1.36908	1.21723	0.3605	2.33605	1.96258	4.0966	3.84322	3.89997	4.12369
11727656_s_at	EPHB1	6	Early Upregulated	1.49742	1.84688	1.62355	0.947736	2.66055	2.40596	3.22036	3.59834	4.41053	4.45267
11732793_a_at	EYA4	6	Early Upregulated	2.29882	2.35393	3.91585	2.85938	3.97149	3.73275	5.87715	4.99197	7.15671	7.08687
11733796_s_at	RCAN1	6	Early Upregulated	0.404311	1.13696	0.749027	1.50564	1.5814	1.37394	2.70017	2.5434	4.96321	4.45375
11740921_at	NKAIN3	6	Early Upregulated	1.26953	0.867049	1.21306	0.348388	3.39495	3.20071	5.1428	4.57023	5.28766	5.07968
11722350_a_at	DCLK2	6	Early Upregulated	1.63418	2.14368	1.80985	1.2033	3.12779	2.94254	5.39763	5.12047	4.49224	4.54182
11739232_x_at	RASSF2	6	Early Upregulated	0.970918	1.0213	1.27598	0.67033	1.8396	1.66208	4.32887	3.92582	4.58221	4.79545
11721911_at	SOX8	6	Early Upregulated	-0.474659	0.138099	0.592041	0.686135	0.793014	0.631687	3.60744	3.55727	3.84522	3.72999
11716967_a_at	NRP2	6	Early Upregulated	0.379146	1.56002	0.045443	1.63784	1.78337	1.70209	3.82491	4.23275	3.30318	2.98029
11735340_a_at	TANC1	6	Early Upregulated	-0.117012	-0.0165661	0.231361	0.979017	2.20471	2.15814	2.8	2.93738	3.07768	3.6287
11725326_a_at	CAMK2D	6	Early Upregulated	2.36533	2.15883	2.36533	2.56858	2.26614	2.22112	3.92934	3.44172	4.67917	4.58659
11731800_at	C3ORF70	6	Early Upregulated	1.55862	2.12622	0.702341	-0.273792	1.15056	1.11389	5.22458	4.13973	6.1284	5.83188
11750740_a_at	ST3GAL5	6	Early Upregulated	1.22022	1.35588	1.13002	0.795361	2.28871	2.32709	3.46839	2.45874	3.7151	4.0642
11740258_a_at	MAML2	6	Early Upregulated	-1.3201	0.332144	-0.216059	0.592267	1.27155	1.41604	3.00055	2.44067	3.46667	3.34171
11721430_a_at	SYBU	6	Early Upregulated	-0.235155	3.40677	0.356694	0.953818	3.08539	3.23739	4.68969	4.29036	5.65164	4.64819
11726903_at	TRIL	6	Early Upregulated	1.27083	1.86174	0.796082	1.41377	3.93766	4.09594	4.77642	3.94558	4.82419	4.93948
11717733_s_at	ZCCHC24	6	Early Upregulated	0.670382	0.385929	0.233768	0.376651	0.71863	0.890938	3.50828	3.37298	4.27502	4.3437
11715585_a_at	PMP22	6	Early Upregulated	2.94166	2.81309	2.12511	2.4452	4.01749	4.26894	6.39644	6.23604	7.6844	6.95634
11725937_a_at	LGALS3	6	Early Upregulated	-0.488238	0.578513	-0.762642	-0.806478	0.657968	0.909462	2.32438	2.09303	5.11808	4.70724
11719518_at	SEMA5A	6	Early Upregulated	1.03847	1.31933	2.61158	2.16559	2.63771	2.91605	5.08455	4.53695	6.00693	5.94228
11741951_a_at	PCDH9	6	Early Upregulated	1.88753	4.52852	3.87283	4.32103	4.8125	5.14466	6.34333	6.46489	6.14712	6.26436
11718578_a_at	GSTM3	6	Early Upregulated	1.73384	0.636012	2.94364	2.7642	4.02145	4.40562	4.3965	4.37152	4.75152	4.75394
11718541_a_at	MTSS1	7	Early Upregulated	1.16385	2.48889	1.46713	1.18133	4.05364	3.25048	4.81443	5.13826	5.02377	5.2529
11718021_s_at	SSFA2	7	Early Upregulated	2.74084	2.86295	2.22482	2.97568	3.83644	3.04597	4.55084	4.34115	4.12244	4.88019
11730233_s_at	CTNND2	7	Early Upregulated	2.70271	3.80864	3.14969	2.29108	4.13517	3.37617	4.90385	4.75194	4.42945	4.67642
11718876_at	DNER	7	Early Upregulated	1.04399	5.63762	1.66227	2.35335	6.05931	5.35626	7.55914	7.43009	7.99113	8.19615
11726505_at	FUT9	7	Early Upregulated	1.05767	0.864818	1.66229	0.26155	3.57753	3.02876	4.50609	3.6919	4.91196	4.59502
11718197_at	LHFP	7	Early Upregulated	2.78033	2.40089	3.46552	3.99494	4.65359	4.14798	4.80108	4.41442	5.28761	5.44916
11736196_a_at	DCX	7	Early Upregulated	2.1615	6.63179	3.57348	3.34251	6.36644	5.86492	5.36478	5.65107	5.00236	5.97443
11716433_s_at	SCD5	7	Early Upregulated	4.63882	4.80778	5.0758	4.6441	6.73833	6.24887	7.03835	6.58222	7.20053	7.67348
11723926_x_at	PNMA2	7	Early Upregulated	2.39316	3.21547	3.04445	3.28434	4.3236	3.8958	5.19039	5.13221	4.92168	5.3801
11736629_at	BTBD17	7	Early Upregulated	3.02054	3.16799	2.81067	1.91711	5.65161	5.25752	5.96167	5.39708	5.2582	5.5786
11755815_a_at	CDH4	7	Early Upregulated	2.02583	2.17055	1.80211	0.791977	3.46799	3.11358	4.35004	3.78841	4.67513	4.66772
11734905_a_at	NOVA1	7	Early Upregulated	1.82521	2.59325	2.29632	1.57966	3.3286	3.04834	4.10496	4.03111	4.21925	4.20082
11724338_a_at	SLC35F1	7	Early Upregulated	1.64257	1.29267	1.91681	1.40544	3.44242	3.17359	5.09308	4.59058	5.69959	5.59358
11718008_a_at	CPNE2	7	Early Upregulated	1.4167	1.30933	0.812859	0.239523	3.50488	3.38344	3.63096	4.1308	4.53719	4.24258
11733086_a_at	MAF	7	Early Upregulated	2.6144	1.71084	1.77271	1.57684	4.45463	4.37756	4.30871	4.21393	4.99562	5.21443
11724166_a_at	GLT25D2	7	Early Upregulated	3.4815	2.91584	2.69175	3.09021	4.28773	4.24778	5.35762	4.36631	6.92193	7.1303
11734075_a_at	FBXL17	7	Early Upregulated	1.1584	1.44706	1.83476	1.97066	3.15569	3.1467	3.65088	3.45672	3.8899	3.88936
11727914_s_at	NCAM1	7	Early Upregulated	3.89054	5.94179	4.30743	3.32219	5.15704	5.15344	6.49625	6.19388	6.43536	6.61492
11716405_a_at	HTRA1	7	Early Upregulated	1.27382	1.0907	0.931641	0.420108	3.08225	3.16427	3.72331	2.93421	4.06929	3.96283
11720815_a_at	BAALC	7	Early Upregulated	2.78681	4.27205	2.00843	1.82443	4.59105	4.72153	7.5026	7.80774	7.4047	7.44698
11734891_at	SOBP	7	Early Upregulated	1.67867	2.11044	1.75231	1.01641	2.79236	2.97083	3.62933	3.13196	4.87506	4.82698
11726178_a_at	SOX6	7	Early Upregulated	4.57976	4.30694	5.08682	4.10931	5.33489	5.56023	6.32471	4.97124	6.86153	7.04882
11724367_a_at	SEMA6D	7	Mid Upregulated	-0.108913	3.63952	0.560972	0.307581	2.16101	2.41733	4.45687	3.42601	5.7811	5.48013
11727447_a_at	ST6GALNAC5	7	Mid Upregulated	4.91837	4.26032	3.20945	2.68581	5.32023	5.62139	6.63766	6.58567	6.1931	5.97686
11726673_s_at	ASCL1	8	Mid Upregulated	0.555437	1.28479	0.979934	1.11486	4.08981	3.35424	6.45544	5.68952	6.6292	7.24473
11718972_at	LPL	8	Mid Upregulated	-0.708366	-1.18464	-0.368941	-1.09186	3.10117	2.52234	4.64048	4.74959	4.12123	3.93733
11720030_a_at	SCG2	8	Mid Upregulated	-0.693897	-0.678072	-1.26566	-0.567041	3.68777	3.10928	3.76698	4.8547	2.70598	3.5866
11717820_a_at	SLC4A4	8	Mid Upregulated	-0.170516	-0.58024	-0.275386	-0.491114	0.573883	0	6.84561	6.66349	6.63317	6.45145
11724375_at	PAG1	8	Mid Upregulated	0.218535	0.663674	1.25005	1.40064	4.90239	4.34765	7.02086	6.00032	7.20777	7.08642
11729506_a_at	NPAS3	8	Mid Upregulated	0.682689	0.977632	1.59479	1.61426	4.37424	3.94726	6.32719	5.96205	6.33647	6.32313
11724135_a_at	BAI3	8	Mid Upregulated	0.539304	1.01008	0.805427	0.71386	3.70923	3.41714	5.2722	4.95637	5.47694	5.28558
11730070_at	KIAA1239	8	Mid Upregulated	0.0220263	0.206451	0.0220263	0.0437214	3.42127	3.12992	5.84954	4.43159	6.97434	7.02498
11721263_at	GRIA2	8	Mid Upregulated	0.517607	3.61378	0.354957	0.569696	3.2889	3.0282	7.19621	7.09925	7.68033	7.83296
11729015_at	SCN1A	8	Mid Upregulated	0.572579	0.253757	0.179484	0.0365259	5.6939	5.51536	6.89534	6.97145	6.69557	6.56342
11729469_at	FAM181B	8	Mid Upregulated	-0.286304	-0.217591	-0.17897	-0.0489096	5	4.85632	5.04745	4.05687	5.08888	4.54453
11718605_a_at	SCRG1	8	Mid Upregulated	0.0815299	0.0290625	1.4746	1.41294	1.42704	1.28626	6.107	5.47903	6.82729	6.75259
11740182_a_at	RHOJ	8	Mid Upregulated	0.290186	-0.0532982	-0.0532982	0.821171	4.53844	4.48135	5.5935	5.66006	5.92595	6.05635
11725023_a_at	SPARCL1	8	Mid Upregulated	-0.053242	-0.380604	-0.380604	0.27518	3.42724	3.40026	6.15746	6.72723	5.72397	5.95065
11728570_at	ZFPM2	8	Mid Upregulated	0.0370893	0.20294	0.183222	0.691162	3.94056	3.91886	5.73287	5.73344	5.05279	5.56383
11729750_a_at	LPAR1	8	Mid Upregulated	0.602036	0.950202	0.296982	1.01792	2.96611	2.97728	5.92184	5.75049	6.18919	5.93023
11720851_s_at	NFIA	8	Mid Upregulated	-0.217231	0.660514	-0.146841	-0.121306	6.8077	6.90268	7.38612	6.74733	7.55496	7.72807
11726291_a_at	LRRC17	8	Mid Upregulated	0.624855	0.766328	1.65941	1.20982	4.77226	5.02278	5.7154	6.15003	5.5075	5.81084
11725664_a_at	EDNRB	9	Mid Upregulated	0.763907	0.0763034	2.30896	1.68941	4.6589	3.02315	5.9279	6.00786	4.85583	5.22814
11726251_a_at	SLC1A3	9	Mid Upregulated	0.250543	0.0774788	2.15994	1.61451	2.13807	1.39468	7.25051	6.47364	7.80177	8.21403
11716062_a_at	TNC	9	Mid Upregulated	2.58261	1.32333	2.41724	5.1387	5.25384	4.54362	8.4471	7.98205	7.06336	7.7315
11722981_a_at	CSPG5	9	Mid Upregulated	-1.4438	-1.23958	0.600145	-0.506492	0.62783	0.0317683	5.08525	4.6386	5.20011	5.45461
11735203_a_at	MEGF10	9	Mid Upregulated	-3.12266	-3.56124	-3.86372	-3.61934	1.49412	0.927659	3.14521	2.28553	3.73877	3.78568
11726434_at	CHL1	9	Mid Upregulated	0.165187	3.82982	1.04196	1.40376	6.57264	6.02861	6.54788	6.48104	5.27677	5.40744
11724886_a_at	LRRN3	9	Mid Upregulated	0.63196	4.09922	1.18366	3.32765	5.09293	4.56814	6.23308	5.82701	7.38508	7.21419
11722685_s_at	LIFR	9	Mid Upregulated	-0.788862	-0.52197	-0.813404	-0.278815	2.83835	2.3148	4.60907	5.02572	3.69019	4.09655
11724892_a_at	NCAN	9	Mid Upregulated	2.28736	4.29552	0.866851	0.595823	4.44098	4.01514	6.97771	5.83976	7.73299	7.74516
11716848_a_at	PREX1	9	Mid Upregulated	-0.0815299	0.134618	0.870717	1.58549	4.00534	3.59405	4.93867	4.62387	4.85475	4.99633
11739921_a_at	FAM123A	9	Mid Upregulated	0.514573	3.28283	-0.0538382	0.430805	5.12399	4.77491	6.98852	6.275	6.52832	7.16035
11716932_a_at	CCDC80	9	Mid Upregulated	-0.219343	-0.140967	0.483099	1.34894	4.33972	4.01581	5.19658	5.22684	5.30895	5.42731
11720608_a_at	S100B	9	Mid Upregulated	-0.296531	0.181268	-0.149378	0.084213	3.81829	3.89634	8.26407	8.3472	8.22441	8.28329
11720946_at	CA12	9	Mid Upregulated	-0.32953	-0.379378	-0.44274	-0.611194	6.95213	7.05186	7.17566	6.5556	6.37629	6.48829
11740786_a_at	SYNM	9	Mid Upregulated	0.903645	-0.0452809	0.643208	1.59506	3.25622	3.35913	5.41391	3.67655	6.36504	5.89713
11731648_a_at	NTM	9	Mid Upregulated	-1.31724	-1.06046	-0.743245	-1.00471	2.51713	2.76747	3.67748	3.21455	3.85028	3.71719
11717219_s_at	NFIB	9	Mid Upregulated	-2.47385	-2.38836	-2.77599	-2.61471	1.8631	2.27731	3.76955	3.37018	4.56829	4.46488
11741485_a_at	SLITRK3	9	Mid Upregulated	-0.256014	0.731089	-0.284303	-0.713696	2.99068	3.50026	4.17675	4.24741	6.08608	6.10971
11743051_s_at	CDKN2C	10	Mid Upregulated	0.253286	0.216133	1.078	`	2.49993	1.09516	4.49638	4.35007	5.078	6.35906
11746149_x_at	BCHE	10	Late Upregulated	-0.246438	0	-0.218424	0.83936	2.21685	1.28571	4.07089	4.30272	4.59659	5.14941
11736575_x_at	GPR155	10	Late Upregulated	0.0585522	1.2609	0.432011	0.493938	1.24658	0.702408	4.69221	3.61035	6.30486	6.16196
11722282_a_at	LAMA4	10	Late Upregulated	1.04571	0.682708	0.320689	0.411938	0.943169	0.462243	5.25313	5.26928	5.70472	5.094
11731086_a_at	NXPH1	10	Late Upregulated	0.0979752	1.64105	-0.0315356	0.381508	0.307822	-0.139064	2.10886	3.01358	6.14898	6.31724
11730475_a_at	GRIA4	10	Late Upregulated	0	0.338076	0.176157	-0.0508491	0.652077	0.219713	4.7026	3.70332	6.36075	6.1434
11735282_at	SLC10A4	10	Late Upregulated	0.179448	-0.166942	-0.411856	-0.517306	-0.00958605	-0.374219	1.62733	1.61958	5.46355	3.72087
11733376_s_at	DLX1	10	Late Upregulated	-0.724722	-0.142019	-0.249978	0.254814	0.125531	-0.221027	3.55981	3.01529	6.59148	6.7435
11723862_at	SLC6A1	10	Late Upregulated	0.0422282	0.180992	-0.257332	-0.150417	0.174679	-0.150417	4.17744	2.83063	5.48533	6.20375
11739379_a_at	FAM198B	10	Late Upregulated	0.386183	0.248679	1.88095	5.579	0.694935	0.391637	4.91402	2.59564	6.15657	6.52488
11719174_a_at	NT5E	10	Late Upregulated	-0.191659	0.0205613	-0.0208586	0.223378	-0.0420232	-0.323655	4.68871	4.13695	6.65732	6.18176
11733121_s_at	DAZL	10	Late Upregulated	-2.02524	-1.62085	-1.95081	-2	-1.70671	-1.98342	-0.991685	-1.43463	3.51447	3.56079
11734197_at	LUZP2	10	Late Upregulated	-2.2581	-2.25338	-2.51641	-1.96387	-2.6404	-2.77605	1.32252	-0.63732	3.38073	3.3693
11731198_at	LHFPL3	10	Late Upregulated	0.0506261	0.0291463	-0.0911479	0.0577155	0.298179	0.173193	6.3188	6.48398	7.29738	7.91798
11733505_at	C2ORF80	10	Late Upregulated	-0.0690416	-0.126757	0.0200842	-0.0832555	0.313815	0.195171	5.7269	6.21881	5.2835	5.67599
11745172_a_at	SYNPR	10	Late Upregulated	0.0341771	0.620747	-0.139976	-0.139976	1.39138	1.27574	2.09789	1.8172	4.84101	4.27804
11726427_at	GABBR2	10	Late Upregulated	-0.0197633	1.94668	-0.383755	-0.570316	-0.462707	-0.541461	2.77426	0.349791	5.48449	4.45258
11727401_x_at	HOPX	10	Late Upregulated	0.0358007	0.424071	0.23374	0.276265	0.30589	0.252119	6.91166	5.54468	7.45506	7.00458
11715363_a_at	A2M	10	Late Upregulated	-0.453826	0.0247467	-0.163698	0.858497	1.65796	1.60479	3.23817	4.96782	5.5978	5.02198
11722619_a_at	AQP4	10	Late Upregulated	-0.439623	-0.146841	-0.360672	-0.403999	-0.23017	-0.245851	5.2234	4.843	8.46198	8.39862
11735180_a_at	DLX2	10	Late Upregulated	-0.103836	0.579609	0.215506	1.52774	0.465249	0.456514	3.56648	3.30216	7.35743	7.32653
11736090_a_at	OLIG2	10	Late Upregulated	0.373043	3.43777	0.454694	0.0511153	0.0647472	0.122374	3.36158	1.75996	5.41356	4.6022
11719950_a_at	BCAN	10	Late Upregulated	-0.371023	-0.0490946	-0.264107	-0.442106	-0.290103	-0.219713	6.86495	4.86444	7.64699	8.14278
11740875_at	KCNA2	10	Late Upregulated	0.0437214	1.85415	0.381354	0.065095	0.127379	0.29956	5.414	5.28692	5.9357	5.60638
11720338_at	FIBIN	10	Late Upregulated	0.128898	0.18927	-0.04798	0.458205	0.1594	0.345996	3.96891	2.97621	6.6267	5.40971
11725757_at	ISL1	10	Late Upregulated	-0.384885	-0.437737	-0.270206	0.244367	-0.3289	-0.137504	-0.237039	-0.448543	5.41857	4.16838
11728197_at	PMP2	10	Late Upregulated	-0.0341079	-0.0135465	-0.171611	-0.141554	-0.257651	-0.0135465	4.86355	1.38782	7.41054	8.10588
11721241_at	OLIG1	10	Late Upregulated	0.0379678	0.197446	0.163499	0.0285692	0.0840643	0.341037	5.21645	3.64539	7.61721	8.06433
11756560_a_at	NDP	10	Late Upregulated	0.413043	0.054743	0.808493	0.313935	0.430891	0.84445	5.80179	5.05498	6.54515	6.22008
11723211_at	KCNJ10	10	Late Upregulated	0.208678	0.042366	-0.119464	-0.307667	0.44459	0.867504	4.68325	4.13989	5.58993	5.01056
11725782_at	C5ORF39	10	Late Upregulated	0.0815982	0.018536	0.0123837	-0.291927	-0.0668181	0.425107	2.26096	1.70617	4.30378	2.84765
11724102_s_at	PDZRN3	11	Late Upregulated	-1.45467	-0.0326214	-0.959521	0.874469	1.44119	0.305413	3.79346	3.79346	3.46701	3.99569
11731357_a_at	ADAMTS3	11	Late Upregulated	-0.624935	-0.848423	-0.243141	0.0948398	2.72208	1.60682	3.41796	3.32979	3.94087	4.12214
11721269_a_at	SCG3	11	Late Upregulated	-4.59991	-1.54046	-4.59991	-4.52557	-3.19183	-4.07153	-0.272101	-1.1248	1.32433	1.49244
11731615_s_at	CNR1	11	Late Upregulated	-0.0684411	3.20599	0.112475	-0.446953	2.81371	2.07991	4.80417	4.25378	6.35762	5.92139
11733310_a_at	PCYT1B	11	Late Upregulated	-2.17491	-2.03333	-2.65697	-2.54391	0.0880112	-0.550264	1.03166	1.15681	2.14393	1.69291
11725458_a_at	KLHDC8A	11	Late Upregulated	0.930357	0.956228	0.716928	0.186413	2.05531	1.45066	2.85947	2.42804	4.45853	4.20217
11757631_s_at	VGLL3	11	Late Upregulated	-0.708091	1.27687	-1.25047	0.686441	0.69023	0.141383	2.68454	2.84579	3.37663	4.66559
11724534_a_at	DOK5	11	Late Upregulated	-0.909842	-0.89271	-1.13881	-0.851933	1.08893	0.607928	2.63813	1.95305	3.43468	3.37379
11741056_a_at	ADORA2B	11	Late Upregulated	-1.0143	-0.89573	-1.05806	-0.898379	-0.991488	-1.45057	2.50751	1.11219	3.14778	2.74633
11729175_at	KLHL4	11	Late Upregulated	-1.09564	-0.389476	-1.65968	-1.15859	0.383986	-0.0415525	1.3313	3.09857	2.31188	3.68023
11720617_at	TRIM9	11	Late Upregulated	0.0832831	0.256615	0.815777	1.50389	1.66172	1.23668	4.24948	2.98999	6.60572	7.01379
11718492_at	SLC1A2	11	Late Upregulated	-0.193207	1.68004	1.27803	0.645271	2.25844	1.83571	2.80454	2.79891	6.40796	6.40893
11739769_a_at	TMOD2	11	Late Upregulated	0.853358	2.8743	1.34553	1	1.34553	0.941184	3.78972	3.32081	5.2719	6.00661
11740942_at	SALL3	11	Late Upregulated	-2.78154	-2.85786	-1.25989	-2.13809	-1.01581	-1.36482	0.776706	-1.03481	1.938	1.51997
11731561_a_at	APC	11	Late Upregulated	-0.10834	0.401507	0.31484	-0.102906	1.11561	0.795038	3.4742	2.69512	3.94127	4.04618
11733452_a_at	IRX5	11	Late Upregulated	-0.0855856	0.669649	-0.186596	0.289024	0.740145	0.436099	4.1906	4.28712	3.10668	2.79594
11734325_a_at	CADM2	11	Late Upregulated	0.0258092	-0.15664	0.819948	0.819948	1.24161	0.951001	4.1327	2.77652	4.40761	5.02229
11720451_at	PLEKHH2	11	Late Upregulated	0.700659	0.0365259	1.30763	0.71979	1.91502	1.63071	3.87621	3.64761	4.09597	3.77509
11730521_a_at	SLITRK2	11	Late Upregulated	3.23142	2.83713	0.101614	-0.0719498	0.70941	0.42862	6.29308	5.19111	6.31465	6.39945
11722791_s_at	MATN2	11	Late Upregulated	-1.4335	-1.87303	-1.64669	-1.43642	-1.22744	-1.4689	2.58676	3.80782	2.15146	2.8112
11736676_a_at	DPP10	11	Late Upregulated	0.224168	0.42557	0.139763	-0.606262	0.120443	-0.103093	2.41977	3.14554	3.65673	3.78497
11729445_at	FAM150B	11	Late Upregulated	-1.17232	-1.08663	-1.56598	-1.29355	-1.027	-1.2339	2.07833	2.48218	2.94672	4.08572
11716804_at	PLEKHA2	11	Late Upregulated	-1.79346	-1.69981	-1.87489	-1.92943	-2.1121	-2.17947	1.30303	0.813685	2.73277	2.75277
11735207_a_at	MDGA2	11	Late Upregulated	0.241758	0.565334	0.00486576	0.0526415	2.40434	2.36419	4.71907	3.85428	4.91838	4.89006
11724002_a_at	DPP6	11	Late Upregulated	0.429085	1.85691	-0.099334	-0.666263	0.95847	0.9801	3.04311	1.69718	4.33849	4.37569
11731711_a_at	CACNB2	11	Late Upregulated	0.0101958	-0.185355	0.384011	-0.114966	-0.0584674	0.0640414	4.3568	3.34063	5.14331	5.13395
11735194_a_at	NR3C1	11	Late Upregulated	-1.82463	-1.20815	-1.32623	-1.52725	-0.00614698	0.150162	2.66838	1.83341	3.77052	3.74979
11721982_a_at	PID1	11	Late Upregulated	-0.506501	0.712792	-0.668515	-0.478904	-1.33177	-1.12039	2.07717	1.69372	4.05118	3.80798
11731431_at	PCDH10	11	Late Upregulated	0.0573332	-0.0905123	-0.0420352	-0.0546353	1.10796	1.40065	4.55987	3.16884	5.17796	4.79994
11743850_at	PDGFRA	11	Late Upregulated	-0.402848	-0.236009	-0.399384	0.494765	0.905141	1.20163	4.60752	3.07818	7.27433	7.13661
11731578_s_at	ACSS1	11	Late Upregulated	0.260549	-0.00996685	-0.0402873	-0.4994	-0.190873	0.311461	3.81337	3.37363	4.10676	4.08571
11747942_a_at	ZEB2	12	Late Upregulated	3.57079	3.82128	3.97019	4.90422	3.56629	1.88174	4.07484	5.05193	4.16646	5.6698
11736341_a_at	EGR3	12	Late Upregulated	3.70857	3.5605	3.49656	1.66187	-1.16733	-1.69732	1.43542	2.10424	1.9395	2.38696
11739154_at	FAM129A	12	Late Upregulated	-3.61687	-3.58021	-1.99009	0.221218	-3.45641	-3.98324	-0.953629	-2.22658	0.96632	1.64647
11715947_a_at	KCTD12	12	Late Upregulated	0.20434	0.720457	-0.46637	-0.485625	-0.200151	-0.724495	0.667901	0.37035	3.25773	3.68668
11730820_at	PCDHB10	12	Late Upregulated	1.74852	2.65439	0.00694161	-0.00930774	1.25839	0.73882	2.68646	1.84851	3.74575	3.94036
11723032_a_at	PLP2	12	Late Upregulated	0.29416	0.263423	-0.945121	-0.855943	-0.389625	-0.80619	-0.214451	-0.883627	2.86239	1.3862
11739822_a_at	CPNE8	12	Late Upregulated	1.39059	1.37365	0.651216	0.996053	0.181963	-0.215576	1.64568	1.98534	3.39179	3.02656
11719899_at	C11ORF96	12	Late Upregulated	2.4413	3.42516	1.61762	1.30919	0.368722	0.0235868	2.76192	2.1602	4.04631	4.49853
11722544_a_at	EYA2	12	Late Upregulated	0.559958	2.59115	1.28578	1.6361	0.385929	0.0547232	3.7846	2.92512	4.14765	4.3893
11728940_a_at	KCNIP1	12	Late Upregulated	-0.162092	0.350793	-0.00503559	-0.447231	0.964376	0.650476	1.7246	0.776141	4.01469	3.46103
11724501_at	SPON1	12	Late Upregulated	1.88336	1.65623	2.59203	2.03235	-0.226214	-0.453718	3.45556	1.89748	3.99426	4.68818
11743877_a_at	PPP1R1C	12	Late Upregulated	-0.0305575	0.297534	-1.41216	-1.04831	-2.13104	-2.27518	-2.13104	-2.37248	3.07278	2.40501
11723863_a_at	DOCK10	12	Late Upregulated	-0.375309	1.00738	1.13076	1.37566	0.00737953	-0.0785506	2.39361	1.9221	4.10376	2.91917
11716384_at	CCL2	12	Late Upregulated	0.961817	0.634351	3.58002	6.01855	2.26034	2.22623	1.26483	2.55871	2.73723	3.14641
11730472_a_at	PDE3B	12	Late Upregulated	-0.549479	-0.497432	0.309227	0.476779	-0.996555	-0.990833	-0.639731	-1.95362	1.67466	1.80324
11719363_s_at	PRRX1	12	Late Upregulated	-0.236784	-0.314786	-0.166796	0.525273	2.03361	2.19164	0.726907	0.530239	4.64343	4.33387
11716525_a_at	SPON2	12	Late Upregulated	2.43069	4.4108	-0.0425798	0.952425	0.504208	0.673627	0.611611	1.24708	1.43188	1.1192
11756820_a_at	IFIT1	12	Late Upregulated	5.17537	3.92074	1.82637	0.581843	0.957309	1.14372	2.0155	1.3895	2.18405	2.44548
11725256_at	FZD10	13	Late Upregulated	-0.640371	-0.263622	0.544237	-0.0909563	2.70968	0.992636	4.39971	4.65719	-1.04476	-0.513314
11735538_at	EN2	13	Late Upregulated	-0.174632	-0.0624225	0.0046917	-0.0477757	2.90532	1.22976	4.94064	6.31722	0.0140296	-0.158807
11732647_a_at	PCDH8	13	Late Upregulated	-2.173	-1.63823	-0.469722	2.8888	0.471591	-1.12973	3.58454	4.57815	0.0971412	-1.32912
11729446_a_at	DCT	13	Late Upregulated	0.70044	0.815917	0.714246	0.70044	1.98109	0.996238	5.03503	3.40939	1.33688	2.97154
11730172_a_at	GRM3	13	Late Upregulated	1.98472	1.23888	2.49664	0.4397	1.28498	0.723638	4.23917	5.34632	-0.504344	-0.00553818
11732841_a_at	SCN3A	13	Late Upregulated	0.0871107	3.71601	-0.21245	-0.233409	2.86107	2.48585	4.69213	5.64038	0.546542	1.71647
11737405_at	ST8SIA4	13	Late Upregulated	0.198079	1.5922	1.07427	0.98907	4.204	3.97702	5.18152	5.50893	0.564861	2.46684
11725275_at	IRX1	13	Late Upregulated	0.661853	1.15867	0.339184	0.52346	0.312986	0.0864966	3.85677	3.76519	-0.570956	0
11723852_a_at	BCL11A	13	Late Upregulated	-5.24008	-4.94885	-5.07297	-5.07297	-0.0865946	-0.0906894	-1.58613	-1.97034	-4.07862	-3.00419
11725979_a_at	CALB1	13	Late Upregulated	-3.00359	-2.60444	-2.83558	-2.87184	2.57814	2.59638	1.55552	2.50263	-2.28863	-2.19705
11725585_at	PI15	13	Late Upregulated	0.333243	2.26003	-0.0306154	0.846313	-0.110123	0.0150674	4.4267	4.02534	1.71407	1.65757
11730353_a_at	CYP26B1	13	Late Upregulated	-0.0200842	0.493477	0.0933172	-0.31034	-0.169094	-0.0268416	4.63505	5.06668	0.0554324	0.198451
11736001_s_at	DCN	13	Late Upregulated	-0.0549083	-0.184969	-0.198644	0.226662	-0.171422	-0.0180716	5.26546	6.05217	0.291682	4.01118
11720877_at	ABTB2	13	Late Upregulated	-1.04742	-0.853883	-0.677726	-0.411012	0.444115	1.14064	3.17031	3.42188	0.919163	1.03668
11724937_a_at	DLL1	14	Early Upregulated and Transient	5.85117	6.05057	5.69889	4.59245	4.5437	3.93008	3.93008	4.16321	3.28841	3.83669
11724094_a_at	COL4A5	14	Early Upregulated and Transient	3.40305	3.21365	2.65611	1.98164	3.93092	3.43503	1.14457	0.863124	1.13456	0.891066
11724604_a_at	HS6ST2	14	Early Upregulated and Transient	4.57518	4.38242	3.71614	2.9239	2.65632	2.25141	1.99208	1.40618	-1.11697	-0.883863
11723374_at	GLI3	14	Early Upregulated and Transient	4.21247	3.99515	3.73923	2.80332	2.59329	2.23499	1.86195	1.83626	1.44313	1.28509
11720823_at	JAG1	14	Early Upregulated and Transient	3.34502	3.052	2.50617	2.7095	0.183032	-0.0906642	0.962035	0.808034	0.778843	1.24966
11721894_at	GAS1	14	Early Upregulated and Transient	4.13549	3.97394	4.1738	3.36522	4.65923	4.49812	2.52592	2.66382	2.63778	2.64388
11730056_at	MSI1	14	Early Upregulated and Transient	2.80594	2.8488	2.51876	1.7994	2.7353	2.586	1.32772	1.16789	1.06235	1.00507
11727552_at	FZD2	14	Early Upregulated and Transient	4.2171	3.57653	3.64206	3.21013	2.98957	2.87563	1.5094	1.63776	1.16703	1.25002
11725409_s_at	NAV1	14	Early Upregulated and Transient	4.48366	4.84094	4.2174	3.07044	3.04411	3.00144	2.43247	1.79376	3.29595	3.09036
11733083_s_at	PALLD	14	Early Upregulated and Transient	3.57154	3.06083	3.66852	3.45356	2.565	2.58338	1.69122	1.87248	-0.160708	0.67574
11744107_x_at	DLK1	14	Early Upregulated and Transient	8.31742	8.34595	8.21597	8.39688	4.56647	4.70651	4.22462	4.57254	3.12773	5.06716
11732331_s_at	ARL4C	14	Early Upregulated and Transient	4.70311	4.40652	4.32174	4.25696	3.39962	3.75803	2.15245	1.38919	2.64016	2.17113
11734150_x_at	PLAGL1	15	Early Upregulated and Transient	6.86842	6.63172	6.22087	5.5851	6.46209	5.68273	3.22811	3.74894	-0.379848	-0.295456
11734956_a_at	CNTNAP2	15	Early Upregulated and Transient	2.46411	2.76188	2.42574	2.57533	4.08893	3.37593	-0.691547	-0.832178	-4.3906	-3.45986
11720326_a_at	FRZB	15	Early Upregulated and Transient	5.4783	4.80658	5.29731	3.21237	3.77172	3.35642	-0.420196	-0.322314	-1.27482	-1.35158
11723440_a_at	EPHA4	15	Early Upregulated and Transient	5.02481	4.90145	4.60448	4.14055	5.02873	4.66639	2.52066	2.61002	-0.352302	0.486747
11719118_a_at	TPBG	15	Early Upregulated and Transient	3.07056	2.81595	3.04726	2.68639	4.32479	4.02823	-1.84679	-0.976054	-0.846187	-2.49525
11728010_at	PRTG	15	Early Upregulated and Transient	7.78515	7.82925	7.77534	7.76442	4.54502	4.33649	1.14083	0.721634	1.41694	1.25769
11749204_a_at	LGI1	15	Early Upregulated and Transient	7.75462	7.33618	7.0132	8.05837	7.41257	7.20455	4.25204	3.48764	1.32062	2.15168
11717825_a_at	STMN2	15	Early Upregulated and Transient	3.57473	8.00618	1.7141	4.22548	7.44815	7.26951	3.29361	3.77848	-0.605499	-0.71003
11725910_a_at	COL4A6	15	Early Upregulated and Transient	5.3628	5.00276	4.17715	3.4253	4.86528	4.7043	-0.363282	-0.978794	-1.18838	-2.2599
11727088_a_at	DACH1	15	Early Upregulated and Transient	7.08183	7.12295	6.67203	5.21203	7.00004	6.83962	3.15927	2.58831	0.0971879	0.240235
11723388_a_at	EMX2	15	Early Upregulated and Transient	5.66128	5.34471	4.7718	3.4559	6.732	6.57268	1.7059	0.774639	-0.408582	-0.333294
11727862_at	LIX1	15	Early Upregulated and Transient	6.55924	6.01497	6.77906	5.1614	3.93457	3.9627	1.80843	1.55828	-0.0577926	0.283658
11717416_a_at	RHOU	15	Early Upregulated and Transient	4.09253	4.02159	3.13731	3.21567	5.06034	5.15908	0.87421	0.705902	0.525252	0.564264
11720433_s_at	FLRT2	15	Early Upregulated and Transient	1.6737	2.64459	2.47086	3.59463	4.07384	4.2157	0.813122	1.56853	-2.30003	-1.94823
11729604_s_at	GPC3	15	Early Upregulated and Transient	4.98426	4.73169	4.28673	3.92329	2.48213	2.70429	0.759462	-0.281613	-3.22099	-3.23534
11721399_a_at	SLIT2	15	Early Upregulated and Transient	5.19524	4.39724	4.25181	4.68489	5.98477	6.5481	1.45728	2.7086	-0.711569	-0.590887
11722766_a_at	MBNL2	16	Early Upregulated and Transient	4.54021	4.59843	4.25402	5.29878	4.75643	3.92074	2.95045	2.91029	3.51486	3.68285
11724650_a_at	MEIS2	16	Early Upregulated and Transient	5.37343	5.48714	4.70458	5.2875	3.31671	2.53451	2.22027	2.51448	2.46416	3.12801
11745255_a_at	FBXO16	16	Early Upregulated and Transient	3.38323	2.89992	1.63554	0.646085	2.14347	1.47559	0.329629	0.0367046	-0.399395	0.220962
11733115_a_at	CA2	16	Early Upregulated and Transient	2.51525	1.71063	2.19219	2.21006	1.98803	1.32544	0.349267	-0.123707	-0.967746	-1.05628
11737404_at	GREB1	16	Early Upregulated and Transient	1.3164	1.76958	2.66885	1.93348	1.32009	0.696334	0.0734491	0.246863	-0.708156	-0.216737
11731237_at	ZDBF2	16	Early Upregulated and Transient	1.45849	2.12772	1.09019	1.50482	1.64571	1.20118	0.291016	0.351921	-0.167851	-0.144718
11728428_a_at	CCDC136	16	Early Upregulated and Transient	2.42635	2.38573	1.37625	1.03846	1.69355	1.27939	0.282924	0.494188	0.0499106	-0.46131
11739166_a_at	LYPD1	16	Early Upregulated and Transient	2.6951	2.03623	3.6876	5.63318	1.7389	1.38425	3.40714	3.59966	2.03623	0.93051
11719632_a_at	ABCC4	16	Early Upregulated and Transient	1.60788	1.02958	1.65017	1.03085	-0.282833	-0.628937	-0.626929	-0.712345	-1.09533	-0.710927
11744717_a_at	C18ORF8	16	Early Upregulated and Transient	0.466849	3.82766	1.00603	1.74909	1.07693	0.748815	0.648608	0.478905	0.580618	0.572515
11726581_a_at	GUCY1B3	16	Early Upregulated and Transient	4.52797	4.30755	3.52129	2.52048	2.62839	2.33235	3.00038	2.71995	2.51834	2.5502
11728973_at	HES5	16	Early Upregulated and Transient	6.24737	5.51351	4.911	2.40787	3.42479	3.13401	3.36261	2.45037	1.7145	2.21051
11728497_s_at	SVIL	16	Early Upregulated and Transient	2.93726	2.89551	2.80009	2.23758	1.67832	1.42309	0.68452	0.449909	1.3403	1.43895
11717516_s_at	EFHD1	16	Early Upregulated and Transient	4.34505	3.78103	4.29895	3.83048	3.42993	3.23849	1.96659	0.860034	0.32555	0.727089
11717619_at	EPHA2	16	Early Upregulated and Transient	3.03756	2.56575	2.8459	3.58406	1.56461	1.38595	0.702614	1.01207	0.794015	1.04247
11729959_a_at	ACCN2	16	Early Upregulated and Transient	2.82998	4.41723	2.81826	2.64062	1.72864	1.55558	2.49912	2.3717	2.1432	2.2342
11733703_x_at	C10ORF140	16	Early Upregulated and Transient	3.88953	3.62073	3.32096	2.70726	0.773013	0.631832	0.611751	0.498746	-0.609799	0.040937
11727277_a_at	TMEM169	16	Early Upregulated and Transient	5.00225	4.80667	4.3196	3.64004	2.86607	2.73155	1.96895	1.38858	1.32066	1.39504
11732915_a_at	KCNT2	16	Early Upregulated and Transient	2.23762	2.99508	2.74124	2.56599	1.92456	1.81007	2.0503	1.66522	0.86208	0.703732
11715765_a_at	DUSP1	16	Early Upregulated and Transient	1.96118	2.42441	1.57255	1.35513	0.180613	0.0743154	-0.370488	0.261634	0.29281	0.218389
11716771_s_at	SIK1	16	Early Upregulated and Transient	2.69067	2.65258	1.95889	1.51989	2.14455	2.04695	-0.695054	0.0991519	1.07841	1.19779
11741550_a_at	OSBPL6	16	Early Upregulated and Transient	2.88469	2.2704	2.23035	1.27317	-0.00447348	-0.0453715	0.980137	-0.00447348	-1.76301	-0.708465
11737710_a_at	LFNG	16	Early Upregulated and Transient	3.90252	3.57669	3.10459	1.52676	1.06407	1.03043	1.48342	1.41587	0.267707	1.06407
11719441_a_at	WNT5B	16	Early Upregulated and Transient	6.04344	5.62832	4.75822	3.38974	4.62437	4.60152	1.59793	1.42178	2.0825	2.09029
11753903_a_at	TP53TG1	16	Early Upregulated and Transient	3.40298	2.22773	2.92914	2.4306	2.0008	2.04859	0.356891	0.336836	0.52474	0.343133
11726012_a_at	JUB	16	Early Upregulated and Transient	2.91879	2.21087	2.64433	2.92604	0.850438	0.925821	-0.773506	-0.245551	-0.394327	-0.909853
11725181_a_at	ARHGEF4	16	Early Upregulated and Transient	3.8578	4.05694	1.63123	0.536089	1.54713	1.62284	0.567922	-0.316493	1.10113	0.819013
11726878_s_at	C1ORF213	16	Early Upregulated and Transient	5.24537	4.94152	4.21991	3.56212	2.49776	2.65271	1.91868	1.69016	2.05978	1.85185
11733085_a_at	ENO3	16	Early Upregulated and Transient	3.33176	3.16752	2.24372	2.32737	1.77023	1.92995	-0.79612	-0.901028	-1.14523	-1.20032
11735332_a_at	EXD3	16	Early Upregulated and Transient	3.00418	2.78269	2.41608	2.15049	1.88519	2.07094	1.81634	1.54671	1.21206	0.926744
11720507_at	FBN1	16	Early Upregulated and Transient	3.74827	3.06127	3.31453	2.75221	3.28008	3.52684	0.563948	0.92507	0.823541	0.751972
11720743_x_at	CROT	16	Early Upregulated and Transient	4.50556	4.01605	3.17763	2.59074	1.85253	2.24119	0.956618	0.458065	0.857981	0.780266
11717065_a_at	GREM1	17	Early Upregulated and Transient	0.168454	0.350757	2.95718	6.66618	1.7632	0.335103	-0.183222	-0.358793	-0.0402639	-0.34192
11720911_a_at	CAPN6	17	Early Upregulated and Transient	3.03321	2.98825	3.72885	3.85526	0.579157	-0.253705	-2.15067	-2.34756	-1.96174	-2.12128
11733365_a_at	NR2E1	17	Early Upregulated and Transient	1.2367	1.03862	5.2749	2.4024	2.09599	1.32193	1.36164	0.0815299	0.636231	0.504473
11727122_at	LRP2	17	Early Upregulated and Transient	6.63212	6.18544	6.14671	4.89597	1.62784	1.13691	2.22332	1.58496	-0.165851	-0.0464356
11758013_s_at	C8ORF4	17	Early Upregulated and Transient	3.82089	2.95333	2.72287	4.57042	0.868994	0.429988	0.660854	0.163976	0.376969	0.351021
11716663_a_at	GDF15	17	Early Upregulated and Transient	2.33004	1.1412	1.9298	3.30542	-0.555154	-0.938098	-0.572965	-0.400056	-0.875976	-0.198249
11737871_a_at	TMEFF2	17	Early Upregulated and Transient	-0.415037	0.594398	2.21466	4.27532	2.24314	1.94353	0.720399	1.29672	-0.323349	-0.330473
11724403_at	NOS2	17	Early Upregulated and Transient	6.96802	6.64085	6.75416	5.49267	0.940887	0.646802	0.154633	0.173431	0.121136	0.111421
11727014_at	PAPPA	17	Early Upregulated and Transient	0.719099	4.88114	4.35945	6.92919	0.765535	0.497268	-0.0798533	0.0274807	-0.0450879	-0.280901
11717910_at	CXCL14	17	Early Upregulated and Transient	2.44606	4.98874	1.3645	2.17919	0.784271	0.5281	-0.464668	-0.394279	-0.349191	-0.327165
11731599_a_at	FOSL2	17	Early Upregulated and Transient	4.99971	4.71905	3.28328	2.95982	0.225016	-0.0231577	-0.277812	-0.0900496	0.267622	0.271433
11715435_s_at	TIMP3	17	Early Upregulated and Transient	5.76767	5.3409	4.73697	4.65513	2.81541	2.67076	1.01057	0.0486738	0.51245	0.371969
11731445_at	ANKRD1	17	Early Upregulated and Transient	1.0321	1.43029	4.59694	7.053	-0.0664274	-0.176251	-0.00723157	-0.226004	-0.200913	-0.112475
11743417_a_at	LEPREL1	17	Early Upregulated and Transient	-0.215482	-0.972911	0.378764	2.05736	-1.06488	-1.17417	-3.45234	-3.32083	-3.11256	-3.45234
11728431_a_at	SCUBE3	17	Early Upregulated and Transient	4.1859	3.60367	3.58872	2.46735	1.63042	1.62164	0.830828	0.379207	0.225401	0.41579
11731680_a_at	NOX4	17	Early Upregulated and Transient	-0.0788852	-0.177223	2.74357	4.33195	0.00791966	0.0519946	-0.328561	-0.594257	-0.250909	-0.386209
11737166_at	ANKRD34B	17	Early Upregulated and Transient	5.1908	3.72949	1.82765	0.220688	-0.379704	-0.289507	-0.371969	-0.379704	-0.232363	-0.333901
11728872_a_at	RBM24	17	Early Upregulated and Transient	2.97916	2.76013	3.09024	4.04134	0.685812	0.814097	0.450806	0.754011	-0.223378	-0.088387
11721135_s_at	IGFBP3	17	Early Upregulated and Transient	5.10363	4.64958	3.0063	2.60868	-0.654356	-0.496094	-0.448184	-0.696791	-1.13644	-0.832143
11742292_a_at	DRD4	17	Early Upregulated and Transient	4.65691	3.84468	3.27213	2.32987	-0.408806	-0.230613	-0.723755	-1.01412	-1.01412	-1.11704
11720633_a_at	FLNC	17	Early Upregulated and Transient	2.27703	2.35118	2.24038	3.72645	-1.07015	-0.850642	-1.07774	-1.24418	-1.32013	-1.79123
11736262_at	INHBE	17	Early Upregulated and Transient	-1.9455	-1.88421	0.787676	2.41313	-2.94811	-2.72572	-2.80397	-3.01772	-2.9377	-3.24928
11723666_a_at	SEMA3C	18	Unique	1.22514	3.54212	1.13166	4.32609	5.61941	4.54432	0.508147	2.11103	-0.0193653	-0.213868
11724556_at	NEUROD1	18	Unique	0.952303	5.71904	0.537266	1.43252	3.52407	2.60631	0.508697	0.508697	-0.214594	0
11726937_at	ST18	18	Unique	1.15754	6.71759	0.584963	1.8413	2.05667	1.32931	2.11761	2.3247	0.482782	0.222392
11725779_a_at	CADPS	18	Unique	-0.251192	3.31463	-0.927821	-0.810392	2.70333	2.02972	-0.113557	-0.709721	-1.34825	-1.93476
11722322_at	NFASC	18	Unique	-0.139725	5.32553	0.239727	0.829381	4.22289	3.57662	0.570089	1.11206	-0.342888	-0.241008
11731529_at	SLC17A6	18	Unique	0.642271	5.94752	-0.123989	0.385025	4.82742	4.24166	0.345497	0.70955	-0.0874628	-0.0459862
11721936_a_at	CHN2	18	Unique	0.347133	4.95758	0.679453	1.24122	3.46395	2.94866	0.210499	1.10395	-0.536053	-0.00553818
11733723_a_at	HMP19	18	Unique	-0.121776	4.42383	-0.504529	0.32533	4.43535	3.95772	1.01211	1.93722	-0.00976447	-0.266444
11733554_a_at	PAX7	18	Unique	0.201009	0.123932	0.119527	0.305539	4.80255	4.35111	0.755065	0.752222	0.0284752	0
11726800_at	EBF1	18	Unique	1.23133	6.49794	1.61086	2.78478	4.34294	3.89587	2.9872	3.89798	0.395301	0.315642
11740091_s_at	TMEM163	18	Unique	1.97331	5.47757	0.997594	0.748461	3.55254	3.14241	0.900464	1.0635	2.0036	1.7852
11722333_a_at	FNDC5	18	Unique	2.41658	6.04843	1.18304	1.52614	1.68669	1.30803	1.10709	0.649379	0.746813	0.665044
11728922_at	ONECUT2	18	Unique	1.10822	6.49672	0.798366	1.01301	2.24572	1.88724	0.403228	0.487665	0.546112	0.740098
11743826_at	FSTL5	18	Unique	-0.197446	5.23462	-0.13471	0.770132	3.74115	3.40346	0.983126	0.278792	-0.535494	-0.411314
11733305_a_at	TFAP2B	18	Unique	1.27616	5.80311	-0.127192	2.45998	0.692457	0.446647	0.808224	1.93144	0.219781	0.442174
11758493_s_at	NHLH1	18	Unique	0.476955	4.53514	0.337922	0.454694	1.98155	1.82215	0.410893	0.76275	-0.216492	0.280664
11726789_a_at	CNTN2	18	Unique	0.87721	6.51474	1.05042	2.48715	4.74186	4.60395	1.70831	2.31224	-0.00604904	0.132556
11736682_at	LHX1	18	Unique	1.24193	7.05542	0.558786	2.38632	3.23876	3.17722	1.14239	1.16125	0.158573	0.0119232
11722232_a_at	PCP4	18	Unique	0.620296	0.280809	-0.184154	-0.130961	7.1152	7.18529	1.18442	1.28326	2.04114	2.74558
11731002_a_at	RSPO2	18	Unique	0.455945	0.110558	1.28311	0.465223	6.34001	6.4361	0.196629	0.168506	-0.352573	-0.562791
11736674_a_at	KLHL35	18	Unique	1.12724	5.38229	0.411195	0.460361	0.727727	0.880039	0.529334	0.497073	0.411195	0.460361
11736412_s_at	NHLH2	18	Unique	2.33278	5.85892	-0.768562	0.515782	1.34533	1.53261	-1.08406	-1.05236	-1.16993	-1.09695
11729375_s_at	TAC3	18	Unique	0.56336	5.02956	0.375445	-0.108094	-1.04669	-0.857215	-0.948846	-1.04038	-0.829735	-0.99694
11725865_a_at	EBF3	18	Unique	0.778485	6.27374	0.0917925	0.997365	2.97209	3.38023	0.595455	0.814857	0.0466262	-0.0924075
11754285_a_at	TTR	18	Unique	-0.0555773	0	-0.145494	-0.286713	5.71241	6.45044	0.0166787	0.00836347	0	-0.31774
11738993_at	SYT4	18	Unique	-0.290202	4.67678	-0.508773	0.0370734	2.42692	3.69707	-0.252433	0.968361	-0.648951	-0.777161
11731121_s_at	VASH2	19	Early Downregulated	-4.53361	-2.59845	-4.08487	-3.58779	-2.80677	-3.54593	-4.69809	-4.39091	-5.19271	-4.32806
11716887_a_at	EPCAM	19	Early Downregulated	-3.93799	-2.79264	-6.82002	-5.38921	-6.3069	-6.90975	-7.76316	-7.59866	-7.574	-7.71518
11716016_at	MAL2	19	Early Downregulated	-2.9548	-2.32253	-3.95325	-2.45833	-3.80326	-4.25938	-6.45833	-5.23092	-6.29232	-6.27672
11726385_a_at	MT1X	19	Early Downregulated	-2.05943	-1.83145	-2.99012	-3.59574	-4.12321	-4.46917	-4.13585	-4.29291	-3.96976	-3.96976
11743112_at	S100A10	19	Early Downregulated	-5.74136	-3.39994	-4.78233	-1.59438	-5.25593	-5.5574	-5.52723	-4.30413	-5.3452	-5.56249
11739396_a_at	UGT8	19	Early Downregulated	-3.37291	-3.71229	-3.58432	-3.56343	-3.64489	-3.93573	-3.6936	-3.52436	-4.34508	-4.27547
11743108_a_at	ACTA1	19	Early Downregulated	-2.68593	-2.70183	-1.88159	-2.41378	-2.79317	-3.07311	-3.51319	-2.49923	-3.56268	-3.2884
11745993_a_at	MAP7	19	Early Downregulated	-2.98729	-2.30836	-3.90116	-4.39778	-3.65538	-3.84235	-4.02884	-3.64278	-4.9293	-4.95578
11725039_at	FGF2	19	Early Downregulated	-3.29512	-2.95362	-3.18705	-2.44615	-4.31901	-4.4052	-3.85843	-4.29887	-4.58865	-4.11815
11725518_at	FRAT2	19	Early Downregulated	-3.85648	-3.31239	-3.85648	-3.54978	-4.37451	-4.42143	-4.44305	-4.32907	-4.65379	-4.50994
11754862_a_at	RARRES2	19	Early Downregulated	-4.74159	-4.5754	-5.17464	-4.87508	-4.43179	-4.46326	-4.87692	-4.89546	-4.2682	-4.81559
11721420_a_at	RAP1GAP2	19	Early Downregulated	-2.18257	-0.199346	-2.87622	-2.87622	-3.12616	-3.10275	-4.67615	-4.07401	-4.642	-4.63359
11726904_a_at	COBL	19	Early Downregulated	-2.35204	-1.7073	-3.64204	-3.29736	-2.9683	-2.90334	-2.76619	-3.35647	-1.73126	-2.35204
11756509_a_at	BAMBI	19	Early Downregulated	-3.46916	-3.39215	-3.07451	-1.74259	-0.77948	-0.677222	-4.44303	-4.4843	-4.54653	-4.5268
11725584_at	HAS3	19	Early Downregulated	-4.48054	-4.04831	-3.86515	-4.11322	-3.60967	-3.48879	-4.47069	-4.21915	-4.889	-4.80411
11729329_at	EPB41L4B	19	Early Downregulated	-3.17517	-3.36003	-3.22236	-3.39756	-4.11689	-3.95849	-4.05712	-4.00696	-3.59701	-4.03774
11719230_at	PCDH1	19	Early Downregulated	-2.38232	-2.65705	-2.68258	-2.72003	-3.16487	-2.99808	-2.7432	-2.65155	-2.77509	-2.82615
11736656_a_at	GPR176	19	Early Downregulated	-3.45594	-2.89075	-3.98947	-3.98947	-4.48904	-4.27928	-4.63595	-4.33494	-4.45501	-4.45688
11724735_a_at	PDPN	19	Early Downregulated	-3.48729	-3.45113	-2.64275	-2.23129	-3.93192	-3.67889	-3.30521	-2.82741	-4.2115	-3.99821
11715584_a_at	CAV1	19	Early Downregulated	-3.38314	-3.90051	-3.17712	-2.18136	-3.97218	-3.56512	-2.95271	-2.88198	-3.22886	-3.62163
11717385_a_at	MT1G	19	Early Downregulated	-4.21828	-3.15081	-4.5758	-4.21828	-5.10544	-4.46575	-4.76643	-4.44557	-5.27819	-5.15841
11721990_at	LECT1	20	Early Downregulated	-5.69475	-6.39039	-6.41133	-6.49379	-6.37797	-7.09447	-5.81237	-6.24798	-3.04087	-4.16918
11732657_a_at	CYP26A1	20	Early Downregulated	-5.61959	-4.04244	-6.01337	-4.9459	-5.50187	-5.72247	-5.9755	-5.68531	-5.84004	-6.0288
11740007_at	POLR3G	20	Early Downregulated	-5.41553	-5.38109	-5.23865	-5.1665	-5.55443	-5.75146	-5.40857	-5.38792	-5.20815	-5.30811
11734156_at	PRDM14	20	Early Downregulated	-5.87932	-5.83123	-5.64303	-5.8431	-5.8611	-6.00708	-5.87932	-5.8611	-6.04087	-5.8611
11722300_a_at	ETS1	20	Early Downregulated	-6.11587	-4.35959	-5.01884	-1.83724	-6.07872	-6.154	-6.30315	-5.01884	-6.58632	-6.51842
11725749_a_at	GAL	20	Early Downregulated	-7.12628	-6.8166	-6.27603	-4.13562	-7.29113	-7.3532	-7.3532	-7.47729	-7.38526	-7.40978
11723543_a_at	ESRP1	20	Early Downregulated	-5.38858	-3.05805	-6.0295	-6.29743	-6.29743	-6.33471	-6.16395	-6.28278	-6.22564	-6.45271
11731707_at	VRTN	20	Early Downregulated	-5.06515	-5.24632	-5.27367	-5.26679	-5.48119	-5.50125	-5.56318	-5.56318	-5.58871	-5.6546
11736314_x_at	POU5F1	20	Early Downregulated	-7.75991	-7.7461	-7.71439	-7.86044	-8.12645	-8.11457	-7.91603	-7.93679	-7.88544	-8.13242
11755164_a_at	LEFTY1	20	Early Downregulated	-7.3151	-7.16248	-7.47885	-7.22509	-7.3151	-7.26042	-7.15138	-7.46504	-7.30277	-7.35274
11723363_at	L1TD1	20	Early Downregulated	-4.48738	-4.23657	-7.53818	-6.97695	-8.11309	-8.02563	-8.09072	-8.12062	-8.14346	-7.79719
11723418_a_at	VSNL1	20	Early Downregulated	-3.63044	-3.93437	-4.84759	-4.84759	-4.84759	-4.7554	-4.95789	-4.98986	-5.37161	-5.44727
11732833_a_at	C9ORF135	20	Early Downregulated	-5.65396	-5.53739	-5.40528	-5.53739	-5.23536	-5.13725	-5.54399	-5.71226	-5.53739	-5.57071
11725436_a_at	SCGB3A2	20	Early Downregulated	-6.76449	-6.60255	-7.15059	-7.20364	-6.58485	-6.41571	-7.15059	-7.22541	-7.11459	-7.28705
11743168_at	IDO1	20	Early Downregulated	-6.56321	-6.54235	-6.37934	-6.21079	-6.61308	-6.41682	-6.67228	-6.30134	-6.52179	-6.33682
11716905_a_at	CDH1	20	Early Downregulated	-4.99075	-1.6979	-7.27272	-7.03931	-7.22427	-6.998	-7.05133	-6.998	-4.78227	-5.68775
11729262_a_at	SERPINB9	20	Early Downregulated	-3.65906	-3.06034	-4.80876	-2.47245	-5.6502	-5.32005	-5.63264	-5.95748	-5.58684	-5.76029
11761896_x_at	POU5F1P3	20	Early Downregulated	-6.97558	-6.98786	-7.15778	-6.90986	-7.4236	-7.07032	-7.11676	-7.26577	-7.1303	-7.19289
11732576_s_at	NANOG	20	Early Downregulated	-6.86683	-6.79844	-6.68296	-6.93128	-6.50348	-6.05348	-6.9167	-6.99874	-6.92397	-7.10212
11717012_s_at	VAMP8	20	Early Downregulated	-3.33809	-1.81631	-4.45959	-4.19894	-4.8794	-4.29763	-5.0899	-5.23516	-4.85571	-4.79588
11727146_at	GPR160	20	Early Downregulated	-4.51178	-4.51178	-5.05058	-4.7866	-3.86434	-3.08216	-4.88951	-4.99487	-4.77717	-5.03926
11728305_s_at	GULP1	21	Mid Downregulated	0.071966	-0.0779783	-0.0669778	0.0553424	-1.43275	-1.9467	-1.79919	-1.56008	-3.42771	-2.1078
11719868_a_at	MYCN	21	Mid Downregulated	-1.19841	-1.01594	0.401819	0.546129	-2.49933	-2.90451	-2.81462	-3.15995	-3.63824	-3.44089
11721297_at	C6ORF115	21	Mid Downregulated	-0.339023	-0.371545	-0.181185	-0.216923	-1.49791	-1.88232	-2.65201	-2.48254	-2.80321	-2.54747
11747361_x_at	HMGA1	21	Mid Downregulated	-0.71359	-0.760132	-0.450429	-0.460398	-3.02139	-3.34811	-3.78128	-4.10352	-3.81922	-3.59627
11715934_s_at	TAGLN	21	Mid Downregulated	-0.24207	-0.349541	0.153056	1.22144	-1.29842	-1.60852	-1.8098	-0.43872	-2.72105	-2.31105
11744002_s_at	MTHFD2	21	Mid Downregulated	-1.06907	-1.40311	0.414086	1.04171	-2.15574	-2.4614	-2.36835	-2.37764	-3.73958	-3.25625
11742745_a_at	PLIN2	21	Mid Downregulated	0.148523	-0.538239	0.0732752	0.173517	-1.85651	-2.10927	-1.81143	-2.03999	-1.80462	-1.71363
11718283_a_at	EIF4EBP1	21	Mid Downregulated	-1.26307	-1.39251	-0.514868	0.0531525	-2.45988	-2.68438	-2.40697	-2.51892	-2.00883	-2.24272
11715755_a_at	ATIC	21	Mid Downregulated	-0.666938	-1.09602	-0.885028	-0.729678	-2.61923	-2.63456	-2.86107	-3.2665	-2.71645	-2.78072
11758564_s_at	NUDT15	21	Mid Downregulated	-0.696731	-0.826838	-0.550166	-0.872589	-1.58475	-1.58475	-2.30891	-2.58119	-2.6847	-2.28792
11720757_a_at	IVNS1ABP	21	Mid Downregulated	0.149692	-0.292553	0.851957	2.25266	-0.889368	-0.854443	-1.54701	-1.10149	-1.77424	-1.79661
11723804_a_at	AKAP12	21	Mid Downregulated	-0.258732	-0.741628	0.464915	1.28348	-1.50303	-1.20461	-1.53313	-1.74025	-1.92517	-2.07844
11724470_s_at	MGST1	21	Mid Downregulated	-4.56282	-3.76797	-1.37668	-1.01751	-5.31236	-4.93168	-3.97607	-3.81451	-6.77475	-7.34427
11736570_a_at	SLC39A14	21	Mid Downregulated	-0.963032	-1.34086	-0.672871	-0.31693	-3.10068	-2.45094	-2.92431	-3.07119	-3.40422	-3.48334
11723047_at	CRABP1	22	Mid Downregulated	-0.0869899	2.98607	-0.222732	-0.39806	-1.21765	-2.03536	-2.36357	-2.14182	-3.78712	-3.97118
11734417_a_at	MAMDC2	22	Mid Downregulated	1.99593	1.29928	1.62194	2.88294	-1.60035	-2.24149	-1.65652	-1.59311	-2.74512	-2.16444
11726113_a_at	FAM46B	22	Mid Downregulated	-1.94893	-2.11737	-2.47246	-2.31823	-3.89437	-4.52586	-5.93131	-6.12168	-5.63833	-6.04387
11743129_at	SORL1	22	Mid Downregulated	-1.0904	-0.938066	-1.56568	-1.42829	-4.29975	-4.84898	-5.20767	-5.29975	-1.56879	-1.4865
11720489_a_at	ACTC1	22	Mid Downregulated	-2.19717	-1.97353	-0.0136975	1.57314	-5.98377	-6.52329	-6.28422	-6.04567	-6.28067	-6.65035
11742698_at	SCG5	22	Mid Downregulated	1.04842	1.29116	0.00778964	-0.16107	-2.19665	-2.64944	-5.04116	-4.63398	-4.69682	-4.79919
11723309_at	TNFRSF10D	22	Mid Downregulated	2.66491	1.91696	1.90413	2.79884	-1.076	-1.4868	-1.60752	-1.74502	0.61899	-0.768292
11728695_at	ARG2	22	Mid Downregulated	0.290455	0.0920339	0.501571	0.982838	-1.3908	-1.76047	-3.19668	-3.79332	-4.02159	-3.29843
11723397_a_at	ZNF385B	22	Mid Downregulated	4.95032	4.20536	2.48407	0.652182	-0.0990415	-0.438679	-1.37897	-1.30302	-1.59538	-1.21205
11717017_a_at	OCIAD2	22	Mid Downregulated	-0.743902	-0.665516	-0.83036	0.177358	-2.3566	-2.69232	-5.17026	-4.86368	-5.03605	-4.58128
11734013_a_at	BMP4	22	Mid Downregulated	-0.534934	1.03372	-0.655433	2.32056	-1.10558	-1.42907	-3.6024	-3.38314	-3.28486	-3.18626
11729641_a_at	TPD52	22	Mid Downregulated	-1.29182	0.51948	-1.99947	-1.75206	-5.00497	-5.31761	-5.08146	-4.27207	-5.35166	-5.85093
11722339_a_at	DIAPH2	22	Mid Downregulated	-1.57844	-1.9435	-2.72538	-2.10584	-5.5388	-5.84187	-5.77953	-5.90702	-5.63617	-5.65251
11724283_a_at	ANXA3	22	Mid Downregulated	0.478354	0.465911	-0.883481	0.917491	-1.90968	-2.09465	-4.92372	-4.43599	-4.8002	-5.03249
11716034_a_at	BST2	22	Mid Downregulated	3.24115	2.33073	0.55066	0.807133	-3.07894	-3.24002	-3.84868	-3.89883	-3.51782	-3.77021
11723882_x_at	CECR1	22	Mid Downregulated	0.68594	0.924964	-0.111058	-0.55206	-2.16886	-2.24453	-3.68333	-3.53914	-4.72825	-4.29593
11719533_a_at	STX3	22	Mid Downregulated	0.713815	0.315858	-1.05515	-0.391358	-3.46533	-3.51697	-5.26715	-5.14023	-5.28382	-5.41241
11720460_x_at	F11R	22	Mid Downregulated	-1.34774	-1.13043	-2.42536	-1.9976	-4.67113	-4.71342	-7.06571	-7.36499	-7.27779	-7.77853
11725430_at	LIN28A	22	Mid Downregulated	-0.443869	-0.324879	-0.225864	0.202544	-8.17601	-8.20249	-8.64995	-8.55138	-8.57194	-8.53784
11731500_a_at	KRT19	22	Mid Downregulated	1.11285	0.777364	-1.33108	-1.69225	-4.91176	-4.88996	-5.24841	-5.56803	-5.25769	-5.1458
11721090_at	THBS1	22	Mid Downregulated	-0.0626396	-0.414437	-0.0263821	0.732777	-3.46431	-3.44062	-3.8088	-1.67325	-3.50058	-3.57383
11715353_s_at	COL1A2	22	Mid Downregulated	1.99311	2.13492	-1.29735	1.22709	-4.1498	-4.10767	-4.08026	-4.06338	-4.30775	-3.18587
11721424_at	FZD5	22	Mid Downregulated	-1.37353	-1.58503	0.084679	0.217538	-5.41317	-5.35189	-4.55039	-3.62752	-5.84826	-5.80282
11734427_at	TRIM71	22	Mid Downregulated	-1.34599	-3.00354	-2.1283	-1.97841	-5.06647	-5.00475	-5.41256	-5.14153	-5.96424	-5.95955
11720469_a_at	TSTD1	22	Mid Downregulated	-1.71454	-1.37358	-2.19453	-2.37611	-5.17589	-5.01264	-6.63268	-6.45097	-6.37611	-5.99387
11732465_a_at	USP44	22	Mid Downregulated	-0.920794	-1.78347	-1.864	-2.10846	-4.02019	-3.85643	-6.72279	-7.07071	-6.55494	-7.20167
11730880_a_at	NEBL	22	Mid Downregulated	3.10136	2.69454	1.78459	2.32262	-1.36216	-1.16233	-2.16878	-2.70418	-3.44741	-3.72304
11757418_a_at	SILV	22	Mid Downregulated	2.83779	3.66872	1.53078	1.62908	-2.31127	-2.01027	-3.08723	-2.21312	-3.09516	-3.13955
11743904_s_at	PDLIM1	22	Mid Downregulated	-1.22083	-1.61454	-2.69529	-2.21989	-5.14094	-4.83446	-4.0607	-4.83446	-4.71316	-3.84138
11752634_x_at	KRT8	22	Mid Downregulated	1.278	1.18264	-0.275675	1.45691	-2.47791	-2.1684	-4.77763	-4.45047	-4.80946	-4.2699
11718064_a_at	S100A4	22	Mid Downregulated	2.0003	1.05579	0.173149	1.57667	-1.02811	-0.599866	-1.92915	-1.18162	-3.14235	-3.10023
11719333_a_at	DMKN	22	Mid Downregulated	-2.25881	-2.55608	-3.70902	-3.44115	-5.79667	-5.32856	-5.9024	-6.08275	-5.89576	-5.79358
11715440_a_at	CTGF	23	Late Downregulated	1.45154	1.08372	1.68321	1.9042	0.469691	0.294095	-1.26359	-0.227596	-7.41562	-6.24223
11727101_at	IGF2BP1	23	Late Downregulated	0.356688	0.57855	0.781313	0.67707	-0.413126	-0.550623	-2.06372	-2.02053	-7.044	-5.92201
11716195_a_at	ID1	23	Late Downregulated	-4.27032	-3.49593	-2.08633	-1.37838	-0.946618	-0.912562	-4.50878	-5.14352	-7.88842	-6.87115
11716666_a_at	ID3	23	Late Downregulated	-2.82661	-2.28024	0.318087	0.528083	0.524847	0.653409	-1.10915	-0.240231	-5.29786	-4.06443
11736127_s_at	DPPA4	24	Late Downregulated	-1.08053	-1.3237	-1.69317	-1.42593	-2.77156	-3.58236	-4.33463	-4.63433	-7.17865	-5.17217
11720115_a_at	MST4	24	Late Downregulated	0.0152921	0.0567208	0.238837	0.659529	-0.661108	-1.32931	-4.00299	-3.94461	-6.54537	-6.13373
11725523_at	DSG2	24	Late Downregulated	-1.00406	-0.681286	-1.38451	-0.999951	-1.49199	-1.95376	-5.02983	-6.384	-6.24058	-6.94471
11739709_a_at	PHACTR2	24	Late Downregulated	0.359128	0.142658	-0.200407	1.15197	-0.356177	-0.646498	-2.93675	-3.45257	-3.82929	-4.0286
11728140_at	SHISA2	24	Late Downregulated	1.83754	1.90639	2.76744	1.79205	1.98962	1.70069	-4.25472	-4.09999	-4.43574	-4.84309
11742851_x_at	SPINT2	24	Late Downregulated	-0.787783	-0.32695	-2.38447	-2.00647	-2.25781	-2.49653	-7.07874	-7.05535	-7.23284	-7.19657
11739501_a_at	DSP	24	Late Downregulated	1.34371	1.53014	0.166354	0.640996	0.135348	-0.0752482	-6.08309	-6.43101	-6.34855	-6.57703
11720103_a_at	PAK1	24	Late Downregulated	-1.34574	-0.800931	-1.36802	-1.85889	-1.22161	-1.3719	-2.80735	-2.58789	-6.30654	-5.41295
11721204_a_at	ANK3	24	Late Downregulated	0.121154	0.658219	-0.220585	-0.259743	0.341407	0.200235	-1.76469	-1.54885	-4.83249	-4.03169
11720292_at	LIN28B	24	Late Downregulated	0.448274	0.646802	-0.0892237	0.0630357	-2.6149	-2.72093	-6.55861	-6.56282	-7.39571	-7.40325
11725530_a_at	DSC2	24	Late Downregulated	-0.290966	0.291892	0.0824076	0.489716	-1.55556	-1.64524	-5.03717	-5.71363	-5.98961	-6.02114
11721991_a_at	SLC6A6	24	Late Downregulated	-0.601296	-0.490502	-0.510615	-0.887814	-0.727719	-0.72615	-3.00345	-1.65469	-5.57192	-5.39111
11756810_a_at	MFAP2	24	Late Downregulated	0.838236	0.417221	-0.202219	-0.401162	1.20108	1.20379	-3.13264	-2.32881	-3.50188	-3.93829
11728065_a_at	SALL4	24	Late Downregulated	1.08965	0.568632	-0.0778845	-0.536599	-3.56561	-3.51761	-4.85717	-4.76429	-5.69471	-5.28129
11717719_a_at	ST6GAL1	24	Late Downregulated	-1.13908	-0.749359	-1.0267	-0.872452	-1.12926	-1.07171	-2.86696	-1.63631	-6.13044	-6.04139
11716281_a_at	COL18A1	24	Late Downregulated	-1.11191	-0.650322	-0.559038	-0.377816	0.0324795	0.175907	-5.1522	-4.91059	-4.82795	-5.78234
11720062_s_at	IER3	24	Late Downregulated	0.60657	0.0915193	1.01107	2.46225	2.4419	2.70652	-3.24886	-1.97822	-3.52879	-3.72718
11743968_a_at	CYBA	24	Late Downregulated	-0.893532	-1.00826	-1.11496	-1.15034	-1.41894	-1.15034	-4.27511	-4.79767	-5.15144	-5.74373
11754941_x_at	KRT18	24	Late Downregulated	0.785201	0.706057	-0.950659	1.02933	-3.14528	-2.86975	-6.94346	-6.71775	-6.91466	-6.44645
11741103_a_at	ANXA11	24	Late Downregulated	0.177976	-0.238066	-1.25334	-0.912927	-2.63828	-2.35615	-4.10661	-3.76265	-5.71958	-4.68571
11732727_a_at	SLITRK4	24	Late Downregulated	2.28297	2.3206	1.43339	1.63887	0.931581	1.27073	-0.747797	-1.07409	-3.30378	-3.51055
11736522_a_at	TNNT1	24	Late Downregulated	1.04032	1.08627	-1.57138	-2.05435	-1.21629	-0.802917	-4.80472	-3.90769	-4.92501	-5.13872
11756670_x_at	TUBA1C	25	Late Downregulated	-0.728985	-0.958897	-0.473288	0.327392	-2.39908	-2.79326	-4.38356	-4.93181	-3.10334	-4.03106
11730461_at	OTX2	25	Late Downregulated	0.929845	0.6193	0.94425	0.903994	0.852651	0.664117	-3.64416	-3.35137	-4.3668	-4.37256
11716745_s_at	FAM60A	25	Late Downregulated	-0.00705053	-0.296889	-0.239947	-0.266059	-1.12315	-1.24617	-2.93902	-2.89548	-3.93106	-3.93649
11732032_a_at	HMGA2	25	Late Downregulated	0.574885	0.307668	0.931164	0.926822	0.97741	0.88954	-3.87411	-3.16223	-2.79125	-3.59081
11747282_x_at	ANXA2P2	25	Late Downregulated	-1.19106	-0.553731	-1.78299	0.360697	-1.31784	-1.26159	-4.83087	-2.62763	-2.41027	-5.12405
11720606_a_at	SFRP2	25	Late Downregulated	1.63034	0.941694	1.89215	1.96953	-0.711247	-0.596602	-2.09311	-1.98328	-3.71364	-3.77068
11738551_a_at	ANXA2	25	Late Downregulated	-1.07953	-0.438526	-1.71171	0.317288	-1.3343	-1.00573	-4.769	-2.50073	-2.31912	-4.97118
11715670_a_at	IFITM1	25	Late Downregulated	-0.696067	-1.28744	-2.87077	-3.35142	-2.52131	-2.01046	-6.47285	-4.11924	-7.04257	-6.45419
11726396_x_at	KAL1	26	Late Downregulated	1.13437	0.637964	-0.314925	-1.59158	0.658791	0.166975	1.53612	0.360939	-4.42763	-1.16198
11754354_s_at	PROM1	26	Late Downregulated	-0.240524	-0.791498	-0.533514	-0.828019	-0.605303	-1.02664	0.107155	0.94791	-3.52466	-2.09967
11729118_a_at	CDKN1C	26	Late Downregulated	1.38951	4.00295	0.616351	1.37782	2.43831	2.04228	0.907784	1.395	-2.28356	-1.35379
11717672_s_at	ENPP2	26	Late Downregulated	4.36288	3.63099	3.51032	2.1458	1.23428	0.911317	3.08951	1.99343	-1.359	-0.860003
11725443_at	TCEAL7	26	Late Downregulated	1.61697	2.67987	2.08326	1.85721	2.09882	1.91724	1.75221	1.63964	-2.53639	-1.8063
11721837_a_at	MYLK	26	Late Downregulated	1.16907	0.844576	1.80717	1.5299	0.921339	0.844576	3.26389	4.20776	-1.26201	-0.680637
11725928_s_at	NEFL	26	Late Downregulated	1.00535	4.30743	0.649082	1.41082	2.43069	2.39825	3.89093	4.81515	-2.94371	-2.68068
11727563_at	PCDHB5	26	Late Downregulated	1.54124	1.49343	0.932383	0.63226	0.899258	0.944766	0.746532	0.5295	-4.27804	-3.18157
11719964_a_at	UBE2E2	26	Late Downregulated	0.120217	0.201827	0.116223	-0.00915491	-0.179812	-0.111794	-0.676499	-0.703366	-3.78416	-2.35914
11718848_a_at	BEX2	26	Late Downregulated	-0.247414	0.780929	-0.0428812	0.17246	0.779376	0.885234	-1.22367	-1.45506	-4.80118	-3.64754
